# Supplementary material for: Influence of genetic polymorphism and trauma on cortical structures and PTSD severity: Imaging genetics generalized structured component analysis
Source: Front Psychiatry. 2025 Sep 17;16:1613322. doi: 10.3389/fpsyt.2025.1613322 (PMC12484210; doi:10.3389/fpsyt.2025.1613322)
Supplement: Supplementary file 1 [file Table1.xlsx]

## Sheet: Appendix
Table. The estimates of path coefficients and their standard errors and 95% confidence intervals.
Explanatory Variable	Response Variable	Estimate	SE	95% CI
SLC6A4(gene)	Frontal Pole (FRP)	-0.0851343	0.0506577	-0.180135	0.017421
SLC6A4(gene)	Superior Frontal Gyrus (SFG)	0.0555544	0.0396292	-0.0220616	0.134949
SLC6A4(gene)	Middle Frontal Gyrus (MFG)	0.048015	0.0413911	-0.0304397	0.132355
SLC6A4(gene)	Inferior Frontal Gyrus (IFG)	-0.0031694	0.0435969	-0.08357	0.0844543
SLC6A4(gene)	Precentral Gyrus (PrG)	0.0210724	0.0352834	-0.0476433	0.0899898
SLC6A4(gene)	Superior Frontal Gyrus (MSFG; medial segment)	0.0218867	0.0369602	-0.0481567	0.0962068
SLC6A4(gene)	Supplementary Motor Cortex (SMC)	0.0348715	0.0359439	-0.0362955	0.106199
SLC6A4(gene)	.Medial Frontal Cortex (MFC)	-0.0505277	0.0514405	-0.14855	0.052297
SLC6A4(gene)	Gyrus Rectus (Gre)	0.0245176	0.0510711	-0.075178	0.122514
SLC6A4(gene)	Subcallosal Area (SCA)	-0.00879094	0.0427382	-0.0904579	0.0763683
SLC6A4(gene)	Precentral Gyrus (MPrG; medial segment)	-0.0320457	0.0515627	-0.12934	0.0717524
SLC6A4(gene)	Anterior Orbital Gyrus (AOrG)	-0.0221093	0.0485387	-0.116232	0.0728756
SLC6A4(gene)	Medial Orbital Gyrus (MOrG)	-0.027024	0.0494814	-0.122073	0.0704049
SLC6A4(gene)	Lateral Orbital Gyrus (LOrG)	-0.014418	0.047676	-0.101137	0.0839217
SLC6A4(gene)	Posterior Orbital Gyrus (POrG)	-0.0160877	0.0453976	-0.102698	0.074373
SLC6A4(gene)	Frontal Operculum (FO)	-0.00213521	0.0460824	-0.0939963	0.0876077
SLC6A4(gene)	Central Operculum (CO)	0.0322212	0.0427307	-0.0506756	0.115524
SLC6A4(gene)	Parietal Operculum (PO)	-0.020485	0.0456133	-0.106824	0.0729004
SLC6A4(gene)	Anterior Insula (AIns)	-0.0187315	0.0461685	-0.106833	0.0732354
SLC6A4(gene)	Posterior Insula (PIns)	-0.0152642	0.0474553	-0.104102	0.0788169
SLC6A4(gene)	Temporal Pole (TMP)	-0.0171239	0.0519763	-0.11693	0.0858779
SLC6A4(gene)	Superior Temporal Gyrus (STG)	0.0476166	0.0467867	-0.0402797	0.142416
SLC6A4(gene)	Middle Temporal Gyrus (MTG)	-0.027179	0.0475949	-0.118449	0.0705375
SLC6A4(gene)	Inferior Temporal Gyrus (ITG)	-0.0332575	0.0515762	-0.130618	0.0669937
SLC6A4(gene)	Planum Polare (PP)	0.00420488	0.0447542	-0.0815458	0.093177
SLC6A4(gene)	Transverse Temporal Gyrus (TTG)	-0.0300053	0.0425486	-0.112407	0.0512156
SLC6A4(gene)	Planum Temporal (PT)	0.0133018	0.0435023	-0.0676021	0.0997563
SLC6A4(gene)	Fusiform Gyrus (FuG)	-0.00996968	0.0492684	-0.101691	0.0924973
SLC6A4(gene)	Postcentral Gyrus (PoG)	0.00495462	0.0378627	-0.0674765	0.0808805
SLC6A4(gene)	Supramarginal Gyrus (SMG)	0.0260191	0.0412725	-0.0521097	0.106515
SLC6A4(gene)	Superior Parietal Lobule (SPL)	0.0408653	0.0443699	-0.0465709	0.127337
SLC6A4(gene)	Angular Gyrus (AnG)	0.0028256	0.0465772	-0.0852026	0.0978082
SLC6A4(gene)	Postcentral Gyrus (MPoG, medial segment)	-0.0505516	0.0455988	-0.1391	0.0391428
SLC6A4(gene)	Precuneus (PCu)	-0.023668	0.0403065	-0.10016	0.0568033
SLC6A4(gene)	Superior Occipital Gyrus (SOG)	-0.0156155	0.0449363	-0.101343	0.0750947
SLC6A4(gene)	Inferior Occipital Gyrus (IOG)	-0.00709744	0.0471253	-0.0959437	0.0877122
SLC6A4(gene)	Middle Occipital Gyrus (MOG)	0.0281364	0.0441143	-0.058371	0.114084
SLC6A4(gene)	Occipital Pole	0.0351378	0.0466211	-0.0532174	0.127636
SLC6A4(gene)	Occipital Fusiform Gyrus (OFuG)	0.0326662	0.0462843	-0.056935	0.122443
SLC6A4(gene)	Cuneus (Cun)	0.0384028	0.0548855	-0.066095	0.149048
SLC6A4(gene)	Calcarine Cortex (Calc)	-0.0182582	0.0480692	-0.10899	0.0801899
SLC6A4(gene)	Lingual Gyrus (LiG)	0.00308927	0.0521218	-0.0927573	0.108198
SLC6A4(gene)	Anterior cingulate gyrus (ACgG)	0.0413844	0.0440804	-0.0446209	0.126069
SLC6A4(gene)	Middle cingulate gyrus (MCgG)	-0.00314649	0.0424454	-0.0825307	0.0802501
SLC6A4(gene)	Posterior cingulate gyrus (PCgG)	-0.0420406	0.0437872	-0.126645	0.0452837
SLC6A4(gene)	Parahippocampal Gyrus (PHG)	0.0292736	0.0458325	-0.0620629	0.116819
SLC6A4(gene)	Entorhinal Area (Ent)	-0.0254439	0.0510923	-0.124823	0.0756916
SLC6A4(gene)	Third Ventricle	0.0276025	0.0477215	-0.06202	0.127928
SLC6A4(gene)	Fourth Ventricle	-0.0591984	0.0440177	-0.144671	0.0286108
SLC6A4(gene)	Inferior Lateral Ventricles	0.0579211	0.0564793	-0.0518319	0.167543
SLC6A4(gene)	Lateral Ventricles	0.0197879	0.0505159	-0.0779094	0.121389
SLC6A4(gene)	Caudate	-0.0465753	0.0555897	-0.148542	0.0637553
SLC6A4(gene)	Putamen	0.0249986	0.0583992	-0.0867809	0.134025
SLC6A4(gene)	Thalamus	-0.0668034	0.0574218	-0.172126	0.0517632
SLC6A4(gene)	Basal Forebrain	0.0170305	0.056022	-0.0910113	0.125173
SLC6A4(gene)	Nucleus Accumbens	-0.0257157	0.0613906	-0.137512	0.0972687
SLC6A4(gene)	Pallidum	0.0140916	0.0530223	-0.088588	0.115898
SLC6A4(gene)	Ventral Diencephalon	0.0169889	0.0501471	-0.0817061	0.113443
SLC6A4(gene)	Amygdala	-0.0662109	0.0531425	-0.162973	0.0429507
SLC6A4(gene)	Hippocampus	-0.034001	0.052329	-0.132388	0.0697502
FKBP5(gene)	Frontal Pole (FRP)	-0.0308536	0.0472986	-0.119774	0.0655186
FKBP5(gene)	Superior Frontal Gyrus (SFG)	0.0212501	0.0427555	-0.0596667	0.107773
FKBP5(gene)	Middle Frontal Gyrus (MFG)	0.0301575	0.0385156	-0.04461	0.10703
FKBP5(gene)	Inferior Frontal Gyrus (IFG)	0.0231521	0.0373569	-0.0482852	0.0980814
FKBP5(gene)	Precentral Gyrus (PrG)	0.0235915	0.0364472	-0.0469744	0.0963962
FKBP5(gene)	Superior Frontal Gyrus (MSFG; medial segment)	0.0328299	0.0364727	-0.0382356	0.105636
FKBP5(gene)	Supplementary Motor Cortex (SMC)	0.0644519	0.0398127	-0.0117819	0.145269
FKBP5(gene)	.Medial Frontal Cortex (MFC)	0.0411246	0.0496646	-0.0588178	0.136353
FKBP5(gene)	Gyrus Rectus (Gre)	0.0226541	0.0446776	-0.0641828	0.110784
FKBP5(gene)	Subcallosal Area (SCA)	0.0581258	0.0405468	-0.0211241	0.135567
FKBP5(gene)	Precentral Gyrus (MPrG; medial segment)	0.0332405	0.0486374	-0.0635605	0.129138
FKBP5(gene)	Anterior Orbital Gyrus (AOrG)	-0.0324531	0.0442344	-0.11472	0.0588739
FKBP5(gene)	Medial Orbital Gyrus (MOrG)	-0.0196899	0.0439961	-0.104425	0.0657955
FKBP5(gene)	Lateral Orbital Gyrus (LOrG)	-0.0158377	0.0407043	-0.089213	0.0705701
FKBP5(gene)	Posterior Orbital Gyrus (POrG)	0.00485186	0.0437034	-0.0802209	0.0913433
FKBP5(gene)	Frontal Operculum (FO)	0.0764001	0.0444722	-0.0099766	0.163493
FKBP5(gene)	Central Operculum (CO)	0.00708691	0.0451673	-0.0836237	0.0930895
FKBP5(gene)	Parietal Operculum (PO)	-0.0511744	0.0437947	-0.134638	0.0371851
FKBP5(gene)	Anterior Insula (AIns)	0.093707	0.045219	0.00319592	0.182089
FKBP5(gene)	Posterior Insula (PIns)	0.0278234	0.0483898	-0.0641467	0.124848
FKBP5(gene)	Temporal Pole (TMP)	-0.000310854	0.0545053	-0.107033	0.105106
FKBP5(gene)	Superior Temporal Gyrus (STG)	0.0905108	0.046913	-0.00322168	0.179236
FKBP5(gene)	Middle Temporal Gyrus (MTG)	0.06183	0.0467816	-0.0328299	0.151872
FKBP5(gene)	Inferior Temporal Gyrus (ITG)	0.0583676	0.0514092	-0.0452367	0.15889
FKBP5(gene)	Planum Polare (PP)	0.0310501	0.0464441	-0.0563738	0.124081
FKBP5(gene)	Transverse Temporal Gyrus (TTG)	-0.0274261	0.0473266	-0.115564	0.0716408
FKBP5(gene)	Planum Temporal (PT)	0.0113931	0.0441802	-0.0727117	0.0995533
FKBP5(gene)	Fusiform Gyrus (FuG)	0.0178615	0.0488238	-0.0776797	0.115665
FKBP5(gene)	Postcentral Gyrus (PoG)	0.00258312	0.0387556	-0.0736577	0.0790594
FKBP5(gene)	Supramarginal Gyrus (SMG)	0.0336813	0.0429227	-0.053583	0.115855
FKBP5(gene)	Superior Parietal Lobule (SPL)	0.0076168	0.0487692	-0.0867943	0.102664
FKBP5(gene)	Angular Gyrus (AnG)	0.0535629	0.0425172	-0.0322785	0.13472
FKBP5(gene)	Postcentral Gyrus (MPoG, medial segment)	-0.0143761	0.0505962	-0.115273	0.0813713
FKBP5(gene)	Precuneus (PCu)	-0.0124531	0.0456441	-0.101674	0.0783822
FKBP5(gene)	Superior Occipital Gyrus (SOG)	0.0179086	0.0466501	-0.0719018	0.110737
FKBP5(gene)	Inferior Occipital Gyrus (IOG)	0.0864718	0.0459228	-0.00703662	0.17361
FKBP5(gene)	Middle Occipital Gyrus (MOG)	0.0751931	0.0437437	-0.0145126	0.156656
FKBP5(gene)	Occipital Pole	-0.0160922	0.0444241	-0.10047	0.0704113
FKBP5(gene)	Occipital Fusiform Gyrus (OFuG)	0.0667129	0.0521673	-0.0353948	0.170013
FKBP5(gene)	Cuneus (Cun)	0.0195138	0.0464485	-0.0694942	0.114224
FKBP5(gene)	Calcarine Cortex (Calc)	-0.0140089	0.0457492	-0.109524	0.0725965
FKBP5(gene)	Lingual Gyrus (LiG)	0.00377366	0.048514	-0.0855329	0.105231
FKBP5(gene)	Anterior cingulate gyrus (ACgG)	0.0467174	0.0423699	-0.0347216	0.129148
FKBP5(gene)	Middle cingulate gyrus (MCgG)	0.0747594	0.0373405	0.000941098	0.14742
FKBP5(gene)	Posterior cingulate gyrus (PCgG)	-0.00684237	0.0458874	-0.0983567	0.0811725
FKBP5(gene)	Parahippocampal Gyrus (PHG)	0.033394	0.0520276	-0.0654136	0.133272
FKBP5(gene)	Entorhinal Area (Ent)	-0.0120171	0.0554822	-0.121573	0.0958697
FKBP5(gene)	Third Ventricle	0.0342462	0.0433403	-0.0498923	0.119512
FKBP5(gene)	Fourth Ventricle	0.056975	0.0486346	-0.0406835	0.152697
FKBP5(gene)	Inferior Lateral Ventricles	0.0110834	0.0490434	-0.0864623	0.106922
FKBP5(gene)	Lateral Ventricles	0.0741965	0.0473315	-0.0218471	0.163977
FKBP5(gene)	Caudate	0.0618444	0.0514933	-0.0359328	0.165988
FKBP5(gene)	Putamen	-0.0206252	0.0503376	-0.113186	0.0847324
FKBP5(gene)	Thalamus	-0.0145532	0.0469466	-0.0975186	0.0857229
FKBP5(gene)	Basal Forebrain	0.0561829	0.0482877	-0.0384185	0.152509
FKBP5(gene)	Nucleus Accumbens	0.0401213	0.0527775	-0.060342	0.145993
FKBP5(gene)	Pallidum	-0.0343292	0.0534683	-0.13868	0.071125
FKBP5(gene)	Ventral Diencephalon	0.0401407	0.0429691	-0.0466941	0.121339
FKBP5(gene)	Amygdala	0.0166938	0.0479928	-0.0799258	0.109017
FKBP5(gene)	Hippocampus	0.0821889	0.0478189	-0.0105819	0.176055
ADCYAP1R1(gene)	Frontal Pole (FRP)	-0.0132283	0.0431541	-0.0993076	0.0699652
ADCYAP1R1(gene)	Superior Frontal Gyrus (SFG)	-0.0515232	0.0383312	-0.124874	0.0238748
ADCYAP1R1(gene)	Middle Frontal Gyrus (MFG)	-0.017252	0.0361355	-0.0836807	0.0585263
ADCYAP1R1(gene)	Inferior Frontal Gyrus (IFG)	-0.0133667	0.0389919	-0.0868702	0.0629172
ADCYAP1R1(gene)	Precentral Gyrus (PrG)	-0.00267147	0.0380608	-0.0779881	0.0706855
ADCYAP1R1(gene)	Superior Frontal Gyrus (MSFG; medial segment)	-0.043931	0.0347819	-0.108972	0.0262407
ADCYAP1R1(gene)	Supplementary Motor Cortex (SMC)	0.024977	0.0410387	-0.0575516	0.104908
ADCYAP1R1(gene)	.Medial Frontal Cortex (MFC)	0.0117854	0.0409553	-0.0697612	0.0913145
ADCYAP1R1(gene)	Gyrus Rectus (Gre)	-0.0435038	0.0433831	-0.126743	0.0428788
ADCYAP1R1(gene)	Subcallosal Area (SCA)	0.0413637	0.0446952	-0.0495587	0.128645
ADCYAP1R1(gene)	Precentral Gyrus (MPrG; medial segment)	-0.030829	0.0407071	-0.110087	0.0495453
ADCYAP1R1(gene)	Anterior Orbital Gyrus (AOrG)	-0.00398247	0.0480942	-0.0998979	0.0867529
ADCYAP1R1(gene)	Medial Orbital Gyrus (MOrG)	-0.00215627	0.0463268	-0.0939207	0.0856878
ADCYAP1R1(gene)	Lateral Orbital Gyrus (LOrG)	-0.0157918	0.0414257	-0.0954085	0.0640659
ADCYAP1R1(gene)	Posterior Orbital Gyrus (POrG)	0.00437864	0.0429601	-0.0831053	0.086
ADCYAP1R1(gene)	Frontal Operculum (FO)	-0.0484716	0.0469497	-0.137179	0.0458228
ADCYAP1R1(gene)	Central Operculum (CO)	-0.0496079	0.0390053	-0.123555	0.030034
ADCYAP1R1(gene)	Parietal Operculum (PO)	-0.0472071	0.0475063	-0.139774	0.0439627
ADCYAP1R1(gene)	Anterior Insula (AIns)	-0.0227949	0.0486163	-0.117772	0.074227
ADCYAP1R1(gene)	Posterior Insula (PIns)	-0.0152381	0.0523489	-0.121322	0.0866422
ADCYAP1R1(gene)	Temporal Pole (TMP)	-0.0167751	0.0501826	-0.116527	0.0796516
ADCYAP1R1(gene)	Superior Temporal Gyrus (STG)	0.0152859	0.0467422	-0.0753128	0.105584
ADCYAP1R1(gene)	Middle Temporal Gyrus (MTG)	-0.0460342	0.0445324	-0.131196	0.0407242
ADCYAP1R1(gene)	Inferior Temporal Gyrus (ITG)	-0.0244029	0.0518021	-0.126443	0.0741077
ADCYAP1R1(gene)	Planum Polare (PP)	-0.0427006	0.0451668	-0.128675	0.0470487
ADCYAP1R1(gene)	Transverse Temporal Gyrus (TTG)	-0.0404931	0.0458734	-0.129059	0.0504852
ADCYAP1R1(gene)	Planum Temporal (PT)	-0.0351241	0.04708	-0.124807	0.0591581
ADCYAP1R1(gene)	Fusiform Gyrus (FuG)	0.0184988	0.0443818	-0.0725466	0.103717
ADCYAP1R1(gene)	Postcentral Gyrus (PoG)	0.00590151	0.0389661	-0.070226	0.0827751
ADCYAP1R1(gene)	Supramarginal Gyrus (SMG)	-0.0117022	0.0439823	-0.0948354	0.0775383
ADCYAP1R1(gene)	Superior Parietal Lobule (SPL)	-0.0322021	0.0408395	-0.108846	0.0508393
ADCYAP1R1(gene)	Angular Gyrus (AnG)	0.036917	0.0404716	-0.0393213	0.119326
ADCYAP1R1(gene)	Postcentral Gyrus (MPoG, medial segment)	0.0982975	0.0514309	-0.00609224	0.195171
ADCYAP1R1(gene)	Precuneus (PCu)	-0.0205745	0.0400826	-0.0956592	0.0596092
ADCYAP1R1(gene)	Superior Occipital Gyrus (SOG)	0.00939718	0.044479	-0.0808823	0.0923788
ADCYAP1R1(gene)	Inferior Occipital Gyrus (IOG)	-0.0364999	0.0434141	-0.122637	0.0510335
ADCYAP1R1(gene)	Middle Occipital Gyrus (MOG)	-0.0135484	0.0434296	-0.0965568	0.070942
ADCYAP1R1(gene)	Occipital Pole	0.00370962	0.0441663	-0.0835344	0.0885245
ADCYAP1R1(gene)	Occipital Fusiform Gyrus (OFuG)	0.00842007	0.0415483	-0.0711518	0.0898777
ADCYAP1R1(gene)	Cuneus (Cun)	-0.0211151	0.0459254	-0.112944	0.0653707
ADCYAP1R1(gene)	Calcarine Cortex (Calc)	-0.0523413	0.0424264	-0.135373	0.0300426
ADCYAP1R1(gene)	Lingual Gyrus (LiG)	-0.037058	0.0440976	-0.127062	0.0454354
ADCYAP1R1(gene)	Anterior cingulate gyrus (ACgG)	0.0322345	0.0415151	-0.0521424	0.11187
ADCYAP1R1(gene)	Middle cingulate gyrus (MCgG)	0.00840573	0.0407527	-0.0712535	0.0877597
ADCYAP1R1(gene)	Posterior cingulate gyrus (PCgG)	0.0144797	0.0419714	-0.0673443	0.0968838
ADCYAP1R1(gene)	Parahippocampal Gyrus (PHG)	0.0339533	0.0544947	-0.0757136	0.138922
ADCYAP1R1(gene)	Entorhinal Area (Ent)	0.0333754	0.0562635	-0.0804795	0.142414
ADCYAP1R1(gene)	Third Ventricle	0.0236797	0.0464553	-0.0661724	0.115491
ADCYAP1R1(gene)	Fourth Ventricle	0.00846216	0.0559936	-0.101703	0.11855
ADCYAP1R1(gene)	Inferior Lateral Ventricles	-0.0202489	0.0545901	-0.122286	0.0897926
ADCYAP1R1(gene)	Lateral Ventricles	-0.0334456	0.0504472	-0.128892	0.0674175
ADCYAP1R1(gene)	Caudate	0.0656455	0.0508769	-0.0395355	0.160737
ADCYAP1R1(gene)	Putamen	0.0310733	0.0477402	-0.0671333	0.120092
ADCYAP1R1(gene)	Thalamus	0.0275408	0.0504198	-0.0743156	0.120282
ADCYAP1R1(gene)	Basal Forebrain	-0.00921035	0.0527532	-0.119321	0.0888175
ADCYAP1R1(gene)	Nucleus Accumbens	0.0287543	0.0520564	-0.0845523	0.119909
ADCYAP1R1(gene)	Pallidum	0.0181393	0.050767	-0.0801321	0.117488
ADCYAP1R1(gene)	Ventral Diencephalon	0.00924839	0.047736	-0.0836232	0.101539
ADCYAP1R1(gene)	Amygdala	0.0618514	0.0483032	-0.0372862	0.154773
ADCYAP1R1(gene)	Hippocampus	0.00646542	0.0486508	-0.0927969	0.0987719
BDNF(gene)	Frontal Pole (FRP)	0.0203716	0.0450308	-0.0684284	0.107109
BDNF(gene)	Superior Frontal Gyrus (SFG)	-0.032238	0.0406638	-0.114052	0.0470928
BDNF(gene)	Middle Frontal Gyrus (MFG)	-0.0288747	0.039161	-0.107161	0.0467556
BDNF(gene)	Inferior Frontal Gyrus (IFG)	-0.0355086	0.0407508	-0.112638	0.0470158
BDNF(gene)	Precentral Gyrus (PrG)	0.00802738	0.0383169	-0.0687036	0.0812077
BDNF(gene)	Superior Frontal Gyrus (MSFG; medial segment)	-0.0213594	0.0368744	-0.0923423	0.0527882
BDNF(gene)	Supplementary Motor Cortex (SMC)	-0.0560333	0.0391792	-0.133884	0.0209564
BDNF(gene)	.Medial Frontal Cortex (MFC)	0.043326	0.0436899	-0.0450342	0.128342
BDNF(gene)	Gyrus Rectus (Gre)	-0.0806163	0.0481473	-0.167621	0.0199668
BDNF(gene)	Subcallosal Area (SCA)	-0.000132013	0.0422669	-0.0831172	0.0813832
BDNF(gene)	Precentral Gyrus (MPrG; medial segment)	0.0626134	0.0458015	-0.0311235	0.14653
BDNF(gene)	Anterior Orbital Gyrus (AOrG)	0.0610282	0.0460876	-0.0336934	0.145315
BDNF(gene)	Medial Orbital Gyrus (MOrG)	0.00924841	0.0454971	-0.0835773	0.0954129
BDNF(gene)	Lateral Orbital Gyrus (LOrG)	0.00640918	0.0428671	-0.0818616	0.0872371
BDNF(gene)	Posterior Orbital Gyrus (POrG)	-0.0301289	0.0414065	-0.110436	0.0498592
BDNF(gene)	Frontal Operculum (FO)	-0.0542519	0.0472302	-0.147983	0.0367036
BDNF(gene)	Central Operculum (CO)	-0.0210572	0.0400163	-0.101586	0.0565597
BDNF(gene)	Parietal Operculum (PO)	-0.10398	0.0451728	-0.191526	-0.0140371
BDNF(gene)	Anterior Insula (AIns)	-0.00355307	0.0470871	-0.0956016	0.090368
BDNF(gene)	Posterior Insula (PIns)	0.0228434	0.0482602	-0.0723408	0.118274
BDNF(gene)	Temporal Pole (TMP)	0.0407632	0.0497036	-0.0580682	0.138194
BDNF(gene)	Superior Temporal Gyrus (STG)	0.0508114	0.0426857	-0.033767	0.133844
BDNF(gene)	Middle Temporal Gyrus (MTG)	0.0621291	0.0456796	-0.030685	0.145951
BDNF(gene)	Inferior Temporal Gyrus (ITG)	0.0675845	0.0520878	-0.0394251	0.164743
BDNF(gene)	Planum Polare (PP)	0.00322819	0.0444873	-0.0866673	0.0869868
BDNF(gene)	Transverse Temporal Gyrus (TTG)	-0.0802011	0.0412809	-0.158825	0.00356118
BDNF(gene)	Planum Temporal (PT)	-0.0794573	0.0443818	-0.165479	0.00796444
BDNF(gene)	Fusiform Gyrus (FuG)	0.0714734	0.0473525	-0.026406	0.159581
BDNF(gene)	Postcentral Gyrus (PoG)	0.00919611	0.0399176	-0.0733278	0.0864566
BDNF(gene)	Supramarginal Gyrus (SMG)	0.0432743	0.0400043	-0.0373882	0.119648
BDNF(gene)	Superior Parietal Lobule (SPL)	0.0470484	0.0443093	-0.0419206	0.133291
BDNF(gene)	Angular Gyrus (AnG)	0.0573369	0.0412237	-0.0242577	0.13691
BDNF(gene)	Postcentral Gyrus (MPoG, medial segment)	-0.00602038	0.046765	-0.0993587	0.0837187
BDNF(gene)	Precuneus (PCu)	-0.00792017	0.0446723	-0.0970617	0.0786693
BDNF(gene)	Superior Occipital Gyrus (SOG)	0.0297196	0.047613	-0.0668484	0.117076
BDNF(gene)	Inferior Occipital Gyrus (IOG)	-0.00869073	0.0452657	-0.0992233	0.077004
BDNF(gene)	Middle Occipital Gyrus (MOG)	0.10156	0.0435298	0.0124758	0.184908
BDNF(gene)	Occipital Pole	-0.0657065	0.0480765	-0.160636	0.0265999
BDNF(gene)	Occipital Fusiform Gyrus (OFuG)	0.0432825	0.0460818	-0.0512847	0.129314
BDNF(gene)	Cuneus (Cun)	-0.0377981	0.0527748	-0.143353	0.0618993
BDNF(gene)	Calcarine Cortex (Calc)	-0.0203607	0.0483414	-0.116056	0.0723204
BDNF(gene)	Lingual Gyrus (LiG)	0.000661062	0.052355	-0.111451	0.0973973
BDNF(gene)	Anterior cingulate gyrus (ACgG)	0.0460993	0.040851	-0.0337224	0.125225
BDNF(gene)	Middle cingulate gyrus (MCgG)	0.0716183	0.0409857	-0.0114165	0.14844
BDNF(gene)	Posterior cingulate gyrus (PCgG)	0.108393	0.0423836	0.0200977	0.188617
BDNF(gene)	Parahippocampal Gyrus (PHG)	0.106827	0.046041	0.0127953	0.194006
BDNF(gene)	Entorhinal Area (Ent)	0.0978255	0.0455862	0.0102127	0.184825
BDNF(gene)	Third Ventricle	0.0136192	0.0409944	-0.0664089	0.0952491
BDNF(gene)	Fourth Ventricle	0.0871844	0.0524343	-0.0182784	0.188735
BDNF(gene)	Inferior Lateral Ventricles	-0.00562796	0.0590358	-0.116753	0.114909
BDNF(gene)	Lateral Ventricles	0.0258497	0.0528998	-0.0809338	0.125704
BDNF(gene)	Caudate	0.0348724	0.0514598	-0.0672436	0.131983
BDNF(gene)	Putamen	0.0166918	0.0528918	-0.0873952	0.118985
BDNF(gene)	Thalamus	0.0231669	0.0547517	-0.0839638	0.129824
BDNF(gene)	Basal Forebrain	0.0703296	0.0472673	-0.0235798	0.160055
BDNF(gene)	Nucleus Accumbens	0.0711973	0.0474025	-0.0269393	0.15671
BDNF(gene)	Pallidum	0.0351423	0.0479031	-0.0565567	0.128641
BDNF(gene)	Ventral Diencephalon	0.0338837	0.0488857	-0.0601319	0.128468
BDNF(gene)	Amygdala	0.102278	0.0489135	0.00553244	0.194466
BDNF(gene)	Hippocampus	0.130242	0.0464658	0.0328254	0.214745
COMT(gene)	Frontal Pole (FRP)	-0.0430116	0.0449639	-0.136685	0.0397624
COMT(gene)	Superior Frontal Gyrus (SFG)	-0.070565	0.0431192	-0.154161	0.0150947
COMT(gene)	Middle Frontal Gyrus (MFG)	-0.0985709	0.0404258	-0.174288	-0.01538
COMT(gene)	Inferior Frontal Gyrus (IFG)	-0.0326548	0.0393354	-0.106703	0.0463353
COMT(gene)	Precentral Gyrus (PrG)	-0.0302897	0.0393485	-0.106482	0.0473105
COMT(gene)	Superior Frontal Gyrus (MSFG; medial segment)	-0.02025	0.0392689	-0.0982478	0.0542935
COMT(gene)	Supplementary Motor Cortex (SMC)	-0.0695771	0.0394642	-0.144374	0.0103385
COMT(gene)	.Medial Frontal Cortex (MFC)	-0.0349728	0.0429412	-0.117024	0.050311
COMT(gene)	Gyrus Rectus (Gre)	-0.0205256	0.0490126	-0.112113	0.081328
COMT(gene)	Subcallosal Area (SCA)	-0.0475985	0.0416243	-0.130477	0.0328117
COMT(gene)	Precentral Gyrus (MPrG; medial segment)	-0.0116696	0.044999	-0.100969	0.0756136
COMT(gene)	Anterior Orbital Gyrus (AOrG)	-0.0471874	0.0443837	-0.130406	0.0450834
COMT(gene)	Medial Orbital Gyrus (MOrG)	-0.0783652	0.0429699	-0.159687	0.00957306
COMT(gene)	Lateral Orbital Gyrus (LOrG)	-0.00344564	0.0397285	-0.0817847	0.0741791
COMT(gene)	Posterior Orbital Gyrus (POrG)	-0.0363914	0.0445243	-0.122298	0.0520763
COMT(gene)	Frontal Operculum (FO)	-0.0732596	0.044787	-0.157847	0.0186484
COMT(gene)	Central Operculum (CO)	-0.0355148	0.0404568	-0.117205	0.0410258
COMT(gene)	Parietal Operculum (PO)	0.0209324	0.0443751	-0.067902	0.10646
COMT(gene)	Anterior Insula (AIns)	-0.0369485	0.0478616	-0.128249	0.0588458
COMT(gene)	Posterior Insula (PIns)	-0.0497563	0.0441419	-0.135113	0.035932
COMT(gene)	Temporal Pole (TMP)	0.00244595	0.048401	-0.0917109	0.0946178
COMT(gene)	Superior Temporal Gyrus (STG)	-0.0706791	0.0427121	-0.153065	0.0142846
COMT(gene)	Middle Temporal Gyrus (MTG)	-0.0445428	0.0441184	-0.130226	0.0419543
COMT(gene)	Inferior Temporal Gyrus (ITG)	-0.0143928	0.0480137	-0.11042	0.075487
COMT(gene)	Planum Polare (PP)	-0.0560611	0.0408827	-0.134333	0.0248768
COMT(gene)	Transverse Temporal Gyrus (TTG)	0.00477857	0.043655	-0.0817755	0.0905725
COMT(gene)	Planum Temporal (PT)	-0.0403788	0.0440132	-0.126808	0.0453859
COMT(gene)	Fusiform Gyrus (FuG)	-0.0524817	0.0446279	-0.139778	0.0336888
COMT(gene)	Postcentral Gyrus (PoG)	-0.0562062	0.0385211	-0.132192	0.0194583
COMT(gene)	Supramarginal Gyrus (SMG)	-0.0480705	0.043232	-0.134301	0.0342834
COMT(gene)	Superior Parietal Lobule (SPL)	-0.0394235	0.0452595	-0.128283	0.0482592
COMT(gene)	Angular Gyrus (AnG)	-0.0656033	0.0445016	-0.152326	0.0209891
COMT(gene)	Postcentral Gyrus (MPoG, medial segment)	-0.0523839	0.0467816	-0.14468	0.039328
COMT(gene)	Precuneus (PCu)	-0.0755799	0.0407424	-0.156619	0.00403251
COMT(gene)	Superior Occipital Gyrus (SOG)	-0.0481053	0.0464496	-0.138895	0.0440544
COMT(gene)	Inferior Occipital Gyrus (IOG)	-0.0196172	0.0430693	-0.105271	0.062931
COMT(gene)	Middle Occipital Gyrus (MOG)	-0.0156391	0.0458228	-0.106255	0.0745829
COMT(gene)	Occipital Pole	-0.0453271	0.0437417	-0.130304	0.0420607
COMT(gene)	Occipital Fusiform Gyrus (OFuG)	-0.0458637	0.0425491	-0.130855	0.0369559
COMT(gene)	Cuneus (Cun)	-0.0329626	0.0474937	-0.125817	0.0625026
COMT(gene)	Calcarine Cortex (Calc)	-0.0690119	0.0445342	-0.15465	0.0186004
COMT(gene)	Lingual Gyrus (LiG)	-0.0290814	0.042655	-0.112092	0.0555964
COMT(gene)	Anterior cingulate gyrus (ACgG)	-0.0372822	0.0418331	-0.118558	0.0457711
COMT(gene)	Middle cingulate gyrus (MCgG)	-0.0702301	0.0423127	-0.152385	0.0141414
COMT(gene)	Posterior cingulate gyrus (PCgG)	-0.0530262	0.0416097	-0.133808	0.028765
COMT(gene)	Parahippocampal Gyrus (PHG)	-0.0600536	0.0456974	-0.149664	0.0299066
COMT(gene)	Entorhinal Area (Ent)	-0.0310053	0.0485509	-0.127762	0.0638035
COMT(gene)	Third Ventricle	-0.0541801	0.043531	-0.136833	0.0332591
COMT(gene)	Fourth Ventricle	0.0121861	0.048264	-0.0855537	0.101224
COMT(gene)	Inferior Lateral Ventricles	0.0229156	0.0503888	-0.0809194	0.117769
COMT(gene)	Lateral Ventricles	-0.0172722	0.045782	-0.108031	0.0725808
COMT(gene)	Caudate	-0.101881	0.0398487	-0.179829	-0.0220475
COMT(gene)	Putamen	-0.0704223	0.04334	-0.15606	0.0141686
COMT(gene)	Thalamus	-0.00346187	0.0460884	-0.0900276	0.0939563
COMT(gene)	Basal Forebrain	-0.0406735	0.0467449	-0.130148	0.0542723
COMT(gene)	Nucleus Accumbens	-0.0880082	0.041247	-0.16741	-0.00618676
COMT(gene)	Pallidum	-0.0196827	0.0515314	-0.121043	0.0788743
COMT(gene)	Ventral Diencephalon	-0.0919579	0.0465574	-0.178905	0.00438011
COMT(gene)	Amygdala	-0.0342801	0.0508084	-0.134893	0.0635053
COMT(gene)	Hippocampus	-0.0303344	0.0507315	-0.13275	0.0664333
HTR3A(gene)	Frontal Pole (FRP)	-0.022275	0.04577	-0.115377	0.0644485
HTR3A(gene)	Superior Frontal Gyrus (SFG)	-0.0823959	0.0436798	-0.167523	0.00592989
HTR3A(gene)	Middle Frontal Gyrus (MFG)	-0.104008	0.0365046	-0.174677	-0.0309108
HTR3A(gene)	Inferior Frontal Gyrus (IFG)	-0.0506576	0.0342469	-0.117303	0.016111
HTR3A(gene)	Precentral Gyrus (PrG)	-0.0727918	0.0416582	-0.150358	0.0140309
HTR3A(gene)	Superior Frontal Gyrus (MSFG; medial segment)	-0.0756435	0.0360131	-0.147135	-0.00547421
HTR3A(gene)	Supplementary Motor Cortex (SMC)	-0.0907608	0.0405793	-0.166381	-0.00741745
HTR3A(gene)	.Medial Frontal Cortex (MFC)	-0.0047338	0.0402019	-0.0866652	0.0726602
HTR3A(gene)	Gyrus Rectus (Gre)	0.0136964	0.0566299	-0.0958741	0.117626
HTR3A(gene)	Subcallosal Area (SCA)	-0.11346	0.0472611	-0.198211	-0.0131949
HTR3A(gene)	Precentral Gyrus (MPrG; medial segment)	-0.0584765	0.0363335	-0.125281	0.0184413
HTR3A(gene)	Anterior Orbital Gyrus (AOrG)	-0.0219783	0.0458035	-0.113706	0.065406
HTR3A(gene)	Medial Orbital Gyrus (MOrG)	-0.00554096	0.0478618	-0.104323	0.0829315
HTR3A(gene)	Lateral Orbital Gyrus (LOrG)	-0.00593355	0.0338473	-0.0752705	0.0556911
HTR3A(gene)	Posterior Orbital Gyrus (POrG)	0.0150549	0.035148	-0.0566348	0.0802079
HTR3A(gene)	Frontal Operculum (FO)	-0.0495635	0.0343375	-0.114935	0.0202872
HTR3A(gene)	Central Operculum (CO)	-0.0349712	0.0365061	-0.104092	0.040217
HTR3A(gene)	Parietal Operculum (PO)	-0.0914398	0.0477828	-0.183114	0.00748616
HTR3A(gene)	Anterior Insula (AIns)	-0.0765017	0.0353693	-0.147281	-0.00749541
HTR3A(gene)	Posterior Insula (PIns)	-0.0634923	0.0470152	-0.155369	0.026865
HTR3A(gene)	Temporal Pole (TMP)	-0.0313004	0.0451838	-0.11569	0.0614493
HTR3A(gene)	Superior Temporal Gyrus (STG)	-0.0767364	0.0470008	-0.166058	0.0182492
HTR3A(gene)	Middle Temporal Gyrus (MTG)	-0.0322779	0.0454594	-0.121665	0.0584803
HTR3A(gene)	Inferior Temporal Gyrus (ITG)	-0.0376021	0.0469411	-0.124713	0.0577778
HTR3A(gene)	Planum Polare (PP)	-0.0538594	0.0412706	-0.131005	0.0326875
HTR3A(gene)	Transverse Temporal Gyrus (TTG)	-0.0676527	0.0392929	-0.140162	0.0136486
HTR3A(gene)	Planum Temporal (PT)	-0.108064	0.0416234	-0.184276	-0.0207347
HTR3A(gene)	Fusiform Gyrus (FuG)	-0.053446	0.0406682	-0.129544	0.0309231
HTR3A(gene)	Postcentral Gyrus (PoG)	-0.0638121	0.0424938	-0.14449	0.021875
HTR3A(gene)	Supramarginal Gyrus (SMG)	-0.0688839	0.0383571	-0.140975	0.00890463
HTR3A(gene)	Superior Parietal Lobule (SPL)	-0.0871432	0.0436584	-0.172892	0.00040407
HTR3A(gene)	Angular Gyrus (AnG)	-0.0444309	0.0451118	-0.130217	0.0482295
HTR3A(gene)	Postcentral Gyrus (MPoG, medial segment)	-0.0678031	0.0508393	-0.160591	0.0413906
HTR3A(gene)	Precuneus (PCu)	-0.0912902	0.0414704	-0.167212	-0.00377781
HTR3A(gene)	Superior Occipital Gyrus (SOG)	-0.0411906	0.0428668	-0.124547	0.0453281
HTR3A(gene)	Inferior Occipital Gyrus (IOG)	-0.111166	0.0441457	-0.195818	-0.0222703
HTR3A(gene)	Middle Occipital Gyrus (MOG)	-0.0724307	0.0441363	-0.153341	0.0205572
HTR3A(gene)	Occipital Pole	-0.087485	0.0476073	-0.178978	0.00398491
HTR3A(gene)	Occipital Fusiform Gyrus (OFuG)	-0.0173736	0.043211	-0.0965552	0.072568
HTR3A(gene)	Cuneus (Cun)	-0.0592886	0.0424863	-0.14099	0.024226
HTR3A(gene)	Calcarine Cortex (Calc)	-0.021552	0.0449576	-0.113626	0.0647061
HTR3A(gene)	Lingual Gyrus (LiG)	-0.0566377	0.0454507	-0.140576	0.0368313
HTR3A(gene)	Anterior cingulate gyrus (ACgG)	-0.110602	0.0390572	-0.182613	-0.0311451
HTR3A(gene)	Middle cingulate gyrus (MCgG)	-0.101375	0.0363087	-0.170178	-0.0258246
HTR3A(gene)	Posterior cingulate gyrus (PCgG)	-0.0995914	0.0449266	-0.178728	-0.00394829
HTR3A(gene)	Parahippocampal Gyrus (PHG)	0.00642636	0.0540758	-0.092945	0.1211
HTR3A(gene)	Entorhinal Area (Ent)	0.00764472	0.0538733	-0.0974447	0.115926
HTR3A(gene)	Third Ventricle	0.0240968	0.0491986	-0.0726514	0.122073
HTR3A(gene)	Fourth Ventricle	-0.0204214	0.0427197	-0.101731	0.0674409
HTR3A(gene)	Inferior Lateral Ventricles	0.0721212	0.0454316	-0.0125978	0.162899
HTR3A(gene)	Lateral Ventricles	-0.0276006	0.0383096	-0.0987341	0.0496337
HTR3A(gene)	Caudate	-0.00344871	0.054005	-0.112952	0.0982397
HTR3A(gene)	Putamen	-0.0664411	0.0458183	-0.155303	0.0238602
HTR3A(gene)	Thalamus	-0.0103238	0.0566549	-0.120158	0.103612
HTR3A(gene)	Basal Forebrain	0.00672591	0.0540121	-0.105816	0.105325
HTR3A(gene)	Nucleus Accumbens	-0.000509146	0.0592849	-0.126183	0.106373
HTR3A(gene)	Pallidum	-0.0576004	0.0508195	-0.14881	0.0483619
HTR3A(gene)	Ventral Diencephalon	-0.045033	0.0474269	-0.132682	0.0539793
HTR3A(gene)	Amygdala	-0.0520631	0.0499654	-0.154069	0.0434583
HTR3A(gene)	Hippocampus	-0.0244252	0.0449883	-0.112755	0.0649402
DRD2(gene)	Frontal Pole (FRP)	-0.0590463	0.0479857	-0.147698	0.0426766
DRD2(gene)	Superior Frontal Gyrus (SFG)	-0.0104889	0.044075	-0.097185	0.0764752
DRD2(gene)	Middle Frontal Gyrus (MFG)	-0.00686	0.0385197	-0.083974	0.0692272
DRD2(gene)	Inferior Frontal Gyrus (IFG)	-0.0255074	0.0389909	-0.100108	0.0529855
DRD2(gene)	Precentral Gyrus (PrG)	0.0259087	0.0422755	-0.0571086	0.107315
DRD2(gene)	Superior Frontal Gyrus (MSFG; medial segment)	-0.00271082	0.0404321	-0.0791996	0.0790141
DRD2(gene)	Supplementary Motor Cortex (SMC)	-0.0334552	0.0402175	-0.109538	0.0474577
DRD2(gene)	.Medial Frontal Cortex (MFC)	-0.0153239	0.0468296	-0.1036	0.076621
DRD2(gene)	Gyrus Rectus (Gre)	-0.0789567	0.0483145	-0.172054	0.019302
DRD2(gene)	Subcallosal Area (SCA)	0.0586187	0.0466616	-0.0363965	0.147379
DRD2(gene)	Precentral Gyrus (MPrG; medial segment)	-0.0532523	0.0458723	-0.13958	0.0397339
DRD2(gene)	Anterior Orbital Gyrus (AOrG)	0.0170779	0.0417019	-0.0651311	0.0991294
DRD2(gene)	Medial Orbital Gyrus (MOrG)	-0.0032674	0.0419425	-0.0850854	0.0792928
DRD2(gene)	Lateral Orbital Gyrus (LOrG)	0.0213798	0.0388657	-0.0553676	0.0989088
DRD2(gene)	Posterior Orbital Gyrus (POrG)	0.0359662	0.0439169	-0.0507209	0.120219
DRD2(gene)	Frontal Operculum (FO)	-0.0163117	0.0434659	-0.102255	0.068541
DRD2(gene)	Central Operculum (CO)	0.0187474	0.0408668	-0.0611301	0.101919
DRD2(gene)	Parietal Operculum (PO)	-0.0149684	0.046178	-0.100965	0.0802087
DRD2(gene)	Anterior Insula (AIns)	-0.0122924	0.0429939	-0.09488	0.0717521
DRD2(gene)	Posterior Insula (PIns)	0.00436974	0.0452441	-0.0834717	0.0940529
DRD2(gene)	Temporal Pole (TMP)	0.0739941	0.0485724	-0.0243892	0.165695
DRD2(gene)	Superior Temporal Gyrus (STG)	0.0280933	0.0418159	-0.0516195	0.11397
DRD2(gene)	Middle Temporal Gyrus (MTG)	0.0200138	0.0447554	-0.0650065	0.107435
DRD2(gene)	Inferior Temporal Gyrus (ITG)	0.0755715	0.0478994	-0.0187246	0.171091
DRD2(gene)	Planum Polare (PP)	0.0582872	0.040502	-0.0211463	0.137793
DRD2(gene)	Transverse Temporal Gyrus (TTG)	-0.055453	0.0451056	-0.14224	0.0360295
DRD2(gene)	Planum Temporal (PT)	-0.0164992	0.0421826	-0.095379	0.0691809
DRD2(gene)	Fusiform Gyrus (FuG)	0.0811771	0.0448861	-0.00668938	0.16829
DRD2(gene)	Postcentral Gyrus (PoG)	0.04796	0.0401103	-0.0319889	0.123923
DRD2(gene)	Supramarginal Gyrus (SMG)	0.134702	0.0401418	0.0533296	0.210129
DRD2(gene)	Superior Parietal Lobule (SPL)	0.0475448	0.044484	-0.0401159	0.131818
DRD2(gene)	Angular Gyrus (AnG)	0.0750897	0.0454882	-0.0153958	0.162055
DRD2(gene)	Postcentral Gyrus (MPoG, medial segment)	0.0563474	0.0496955	-0.0430862	0.148533
DRD2(gene)	Precuneus (PCu)	-0.00618758	0.041313	-0.0828336	0.0779764
DRD2(gene)	Superior Occipital Gyrus (SOG)	0.0144489	0.0456459	-0.0738987	0.104201
DRD2(gene)	Inferior Occipital Gyrus (IOG)	0.00946923	0.0448426	-0.0777706	0.098039
DRD2(gene)	Middle Occipital Gyrus (MOG)	-0.0185419	0.0426059	-0.0999197	0.0680573
DRD2(gene)	Occipital Pole	-0.0361831	0.0492416	-0.135401	0.0566839
DRD2(gene)	Occipital Fusiform Gyrus (OFuG)	0.0346547	0.0450753	-0.0529206	0.124522
DRD2(gene)	Cuneus (Cun)	0.00532298	0.0441606	-0.0825636	0.0892324
DRD2(gene)	Calcarine Cortex (Calc)	0.00679384	0.0430791	-0.0758197	0.0912878
DRD2(gene)	Lingual Gyrus (LiG)	0.0148671	0.0405324	-0.063289	0.0948663
DRD2(gene)	Anterior cingulate gyrus (ACgG)	-0.0111025	0.0451688	-0.0991998	0.0768525
DRD2(gene)	Middle cingulate gyrus (MCgG)	0.0604786	0.0415796	-0.0219474	0.142283
DRD2(gene)	Posterior cingulate gyrus (PCgG)	-0.00185302	0.0390273	-0.0753452	0.0772349
DRD2(gene)	Parahippocampal Gyrus (PHG)	0.0746283	0.0461257	-0.0120257	0.168071
DRD2(gene)	Entorhinal Area (Ent)	0.0896333	0.0537879	-0.0150261	0.193082
DRD2(gene)	Third Ventricle	0.0145512	0.0451855	-0.0737285	0.103267
DRD2(gene)	Fourth Ventricle	-0.0460312	0.0477672	-0.134981	0.0501663
DRD2(gene)	Inferior Lateral Ventricles	-0.0523005	0.0459163	-0.139863	0.0412354
DRD2(gene)	Lateral Ventricles	-0.0266857	0.051253	-0.125357	0.0740363
DRD2(gene)	Caudate	-0.0386332	0.0456487	-0.130794	0.0456996
DRD2(gene)	Putamen	-0.0413023	0.0442427	-0.127046	0.0473569
DRD2(gene)	Thalamus	-0.0163408	0.052064	-0.114632	0.0904867
DRD2(gene)	Basal Forebrain	0.0206975	0.0478969	-0.073666	0.116773
DRD2(gene)	Nucleus Accumbens	-0.00378578	0.0494874	-0.104516	0.0897777
DRD2(gene)	Pallidum	0.0485422	0.0499186	-0.0486985	0.14652
DRD2(gene)	Ventral Diencephalon	-0.0316885	0.0480201	-0.121828	0.0652807
DRD2(gene)	Amygdala	0.0519062	0.0514847	-0.0510182	0.153299
DRD2(gene)	Hippocampus	0.00250994	0.0495951	-0.0928442	0.0996388
NR3C1(gene)	Frontal Pole (FRP)	0.101175	0.0451572	0.00872286	0.186074
NR3C1(gene)	Superior Frontal Gyrus (SFG)	0.0815876	0.0384036	0.00262809	0.152535
NR3C1(gene)	Middle Frontal Gyrus (MFG)	0.0474966	0.0355868	-0.0230309	0.11495
NR3C1(gene)	Inferior Frontal Gyrus (IFG)	0.0671738	0.0378652	-0.0123998	0.135263
NR3C1(gene)	Precentral Gyrus (PrG)	0.0140378	0.0373283	-0.0620564	0.0871856
NR3C1(gene)	Superior Frontal Gyrus (MSFG; medial segment)	0.121868	0.0361167	0.046412	0.188752
NR3C1(gene)	Supplementary Motor Cortex (SMC)	0.0416123	0.0392016	-0.0382027	0.115938
NR3C1(gene)	.Medial Frontal Cortex (MFC)	0.0651174	0.0409146	-0.0191548	0.138537
NR3C1(gene)	Gyrus Rectus (Gre)	0.0965736	0.0462239	0.00559105	0.186284
NR3C1(gene)	Subcallosal Area (SCA)	-0.0506325	0.043994	-0.136149	0.0354593
NR3C1(gene)	Precentral Gyrus (MPrG; medial segment)	0.0568987	0.0426164	-0.0298642	0.138641
NR3C1(gene)	Anterior Orbital Gyrus (AOrG)	0.0963603	0.045574	0.00411189	0.181842
NR3C1(gene)	Medial Orbital Gyrus (MOrG)	0.0848948	0.0420867	-0.000253999	0.165125
NR3C1(gene)	Lateral Orbital Gyrus (LOrG)	0.0695199	0.0391985	-0.00946143	0.144684
NR3C1(gene)	Posterior Orbital Gyrus (POrG)	0.0487704	0.0400359	-0.0298111	0.127138
NR3C1(gene)	Frontal Operculum (FO)	0.0900833	0.0416524	0.00491481	0.168842
NR3C1(gene)	Central Operculum (CO)	0.0892373	0.0340988	0.017821	0.152034
NR3C1(gene)	Parietal Operculum (PO)	0.0886842	0.0406162	0.00795868	0.166646
NR3C1(gene)	Anterior Insula (AIns)	0.0977407	0.0464106	0.00628631	0.185407
NR3C1(gene)	Posterior Insula (PIns)	0.125842	0.0500919	0.0210433	0.218236
NR3C1(gene)	Temporal Pole (TMP)	0.10156	0.0481845	0.00450462	0.193077
NR3C1(gene)	Superior Temporal Gyrus (STG)	0.0646659	0.0454744	-0.0269045	0.154606
NR3C1(gene)	Middle Temporal Gyrus (MTG)	0.0286281	0.0421129	-0.0533869	0.107402
NR3C1(gene)	Inferior Temporal Gyrus (ITG)	0.0653658	0.0469149	-0.0257917	0.15467
NR3C1(gene)	Planum Polare (PP)	0.0869974	0.0436058	-0.00206849	0.167862
NR3C1(gene)	Transverse Temporal Gyrus (TTG)	0.0734918	0.0424332	-0.0122869	0.153634
NR3C1(gene)	Planum Temporal (PT)	0.104363	0.0398757	0.0234836	0.183867
NR3C1(gene)	Fusiform Gyrus (FuG)	0.0644705	0.0442547	-0.0236531	0.151657
NR3C1(gene)	Postcentral Gyrus (PoG)	-0.0144604	0.0362375	-0.0858547	0.054788
NR3C1(gene)	Supramarginal Gyrus (SMG)	0.0610998	0.0402963	-0.0218431	0.133271
NR3C1(gene)	Superior Parietal Lobule (SPL)	0.0787335	0.0387057	0.00106514	0.153168
NR3C1(gene)	Angular Gyrus (AnG)	0.0525126	0.0431846	-0.0388186	0.130942
NR3C1(gene)	Postcentral Gyrus (MPoG, medial segment)	-0.0642595	0.0506604	-0.164584	0.0346615
NR3C1(gene)	Precuneus (PCu)	0.0411154	0.0397027	-0.0376699	0.115035
NR3C1(gene)	Superior Occipital Gyrus (SOG)	-0.0257803	0.044027	-0.114637	0.0571459
NR3C1(gene)	Inferior Occipital Gyrus (IOG)	0.070417	0.0427041	-0.0143845	0.152497
NR3C1(gene)	Middle Occipital Gyrus (MOG)	0.0397986	0.0415457	-0.044027	0.118943
NR3C1(gene)	Occipital Pole	0.020686	0.0487123	-0.0752491	0.115583
NR3C1(gene)	Occipital Fusiform Gyrus (OFuG)	0.0267808	0.0444816	-0.0666896	0.107753
NR3C1(gene)	Cuneus (Cun)	0.0575788	0.0479978	-0.0395543	0.147319
NR3C1(gene)	Calcarine Cortex (Calc)	0.0262052	0.0464274	-0.0626684	0.118532
NR3C1(gene)	Lingual Gyrus (LiG)	0.0288844	0.0456745	-0.0642404	0.116929
NR3C1(gene)	Anterior cingulate gyrus (ACgG)	0.0125916	0.0400324	-0.0728583	0.0846427
NR3C1(gene)	Middle cingulate gyrus (MCgG)	0.0219249	0.0394657	-0.059504	0.096144
NR3C1(gene)	Posterior cingulate gyrus (PCgG)	0.0201261	0.0379599	-0.0557401	0.0915502
NR3C1(gene)	Parahippocampal Gyrus (PHG)	0.120211	0.0435164	0.0289816	0.200248
NR3C1(gene)	Entorhinal Area (Ent)	0.117327	0.0442516	0.029737	0.201371
NR3C1(gene)	Third Ventricle	0.00208059	0.0371012	-0.0698669	0.0758462
NR3C1(gene)	Fourth Ventricle	-0.0411475	0.0492274	-0.130769	0.0585103
NR3C1(gene)	Inferior Lateral Ventricles	0.0368265	0.0555479	-0.0702027	0.144993
NR3C1(gene)	Lateral Ventricles	-0.0476969	0.0420229	-0.123807	0.0403426
NR3C1(gene)	Caudate	-0.0447949	0.0442111	-0.130962	0.041516
NR3C1(gene)	Putamen	0.00534652	0.0448005	-0.0777607	0.0953196
NR3C1(gene)	Thalamus	0.0487888	0.0477504	-0.0449962	0.143944
NR3C1(gene)	Basal Forebrain	0.0430415	0.0446038	-0.0467487	0.128225
NR3C1(gene)	Nucleus Accumbens	0.00988382	0.0444045	-0.0781917	0.0962
NR3C1(gene)	Pallidum	0.000745293	0.051863	-0.105936	0.0968378
NR3C1(gene)	Ventral Diencephalon	0.0195494	0.0446847	-0.0674081	0.107826
NR3C1(gene)	Amygdala	0.072369	0.0468786	-0.0166245	0.165761
NR3C1(gene)	Hippocampus	0.0386463	0.0437851	-0.0490802	0.123814
OXTR(gene)	Frontal Pole (FRP)	-0.017579	0.0478639	-0.109803	0.0774398
OXTR(gene)	Superior Frontal Gyrus (SFG)	-0.0340531	0.0417484	-0.11718	0.045675
OXTR(gene)	Middle Frontal Gyrus (MFG)	-0.0526944	0.0368456	-0.124437	0.0192733
OXTR(gene)	Inferior Frontal Gyrus (IFG)	-0.00812431	0.0371145	-0.0821913	0.0629379
OXTR(gene)	Precentral Gyrus (PrG)	-0.080818	0.0382771	-0.152175	-0.00565972
OXTR(gene)	Superior Frontal Gyrus (MSFG; medial segment)	-0.0605066	0.041309	-0.142304	0.0201208
OXTR(gene)	Supplementary Motor Cortex (SMC)	-0.0793987	0.0401056	-0.159527	-0.000222836
OXTR(gene)	.Medial Frontal Cortex (MFC)	-0.0252253	0.0451477	-0.11043	0.065078
OXTR(gene)	Gyrus Rectus (Gre)	0.009489	0.0465835	-0.0796367	0.102251
OXTR(gene)	Subcallosal Area (SCA)	-0.0449475	0.0451046	-0.133912	0.0434201
OXTR(gene)	Precentral Gyrus (MPrG; medial segment)	0.00121115	0.0487095	-0.0912323	0.0984689
OXTR(gene)	Anterior Orbital Gyrus (AOrG)	0.00755175	0.0455197	-0.081287	0.0962602
OXTR(gene)	Medial Orbital Gyrus (MOrG)	-0.00477999	0.0445639	-0.0898034	0.0854808
OXTR(gene)	Lateral Orbital Gyrus (LOrG)	0.00846638	0.0391029	-0.0684635	0.0841997
OXTR(gene)	Posterior Orbital Gyrus (POrG)	0.0427746	0.0408172	-0.0404277	0.119657
OXTR(gene)	Frontal Operculum (FO)	-0.0521351	0.0440108	-0.138493	0.0311184
OXTR(gene)	Central Operculum (CO)	-0.0286687	0.0420382	-0.114261	0.0530188
OXTR(gene)	Parietal Operculum (PO)	-0.0183076	0.0462313	-0.111795	0.0692553
OXTR(gene)	Anterior Insula (AIns)	-0.0723622	0.0457732	-0.158159	0.0172599
OXTR(gene)	Posterior Insula (PIns)	-0.0504185	0.0476552	-0.147914	0.0390315
OXTR(gene)	Temporal Pole (TMP)	-0.0422062	0.0485339	-0.134139	0.0565543
OXTR(gene)	Superior Temporal Gyrus (STG)	-0.0564014	0.0432631	-0.142222	0.02396
OXTR(gene)	Middle Temporal Gyrus (MTG)	-0.0275846	0.0452196	-0.115184	0.0621306
OXTR(gene)	Inferior Temporal Gyrus (ITG)	-0.0297313	0.0507024	-0.126897	0.0683659
OXTR(gene)	Planum Polare (PP)	-0.0203381	0.0443736	-0.111599	0.0631289
OXTR(gene)	Transverse Temporal Gyrus (TTG)	-0.0500974	0.0436867	-0.136971	0.0344171
OXTR(gene)	Planum Temporal (PT)	-0.043676	0.0451128	-0.13491	0.0411455
OXTR(gene)	Fusiform Gyrus (FuG)	-0.0155088	0.0446281	-0.101389	0.0706734
OXTR(gene)	Postcentral Gyrus (PoG)	-0.0113362	0.0417565	-0.095999	0.067894
OXTR(gene)	Supramarginal Gyrus (SMG)	-0.0394937	0.0428078	-0.127512	0.0393175
OXTR(gene)	Superior Parietal Lobule (SPL)	0.00111818	0.0431556	-0.0866348	0.0810585
OXTR(gene)	Angular Gyrus (AnG)	-0.0453245	0.0436953	-0.130021	0.0377786
OXTR(gene)	Postcentral Gyrus (MPoG, medial segment)	0.00417782	0.0486088	-0.0922353	0.098273
OXTR(gene)	Precuneus (PCu)	-0.0628206	0.0435337	-0.15	0.020294
OXTR(gene)	Superior Occipital Gyrus (SOG)	-0.0491761	0.0464835	-0.141271	0.0389474
OXTR(gene)	Inferior Occipital Gyrus (IOG)	-0.112364	0.0443649	-0.19766	-0.0239092
OXTR(gene)	Middle Occipital Gyrus (MOG)	-0.0862108	0.0424939	-0.168651	-0.00178162
OXTR(gene)	Occipital Pole	-0.111682	0.0480082	-0.203255	-0.0165274
OXTR(gene)	Occipital Fusiform Gyrus (OFuG)	-0.0331524	0.0457014	-0.1199	0.0575987
OXTR(gene)	Cuneus (Cun)	-0.027187	0.0438403	-0.115342	0.0570817
OXTR(gene)	Calcarine Cortex (Calc)	-0.155444	0.0463279	-0.242178	-0.0600326
OXTR(gene)	Lingual Gyrus (LiG)	-0.0463742	0.0446342	-0.134568	0.0411261
OXTR(gene)	Anterior cingulate gyrus (ACgG)	0.0260687	0.0432684	-0.0624255	0.107588
OXTR(gene)	Middle cingulate gyrus (MCgG)	-0.0452401	0.0430539	-0.126286	0.0389673
OXTR(gene)	Posterior cingulate gyrus (PCgG)	-0.0776979	0.0431484	-0.159169	0.00874462
OXTR(gene)	Parahippocampal Gyrus (PHG)	0.0117722	0.0469331	-0.0806212	0.101607
OXTR(gene)	Entorhinal Area (Ent)	0.0161303	0.049191	-0.0799651	0.109186
OXTR(gene)	Third Ventricle	0.0103283	0.0457751	-0.0808318	0.0990285
OXTR(gene)	Fourth Ventricle	-0.0180988	0.0606424	-0.142652	0.0961691
OXTR(gene)	Inferior Lateral Ventricles	-0.00159023	0.0494018	-0.10075	0.0912089
OXTR(gene)	Lateral Ventricles	0.0169618	0.054629	-0.0922843	0.118827
OXTR(gene)	Caudate	-0.0522327	0.0471771	-0.144584	0.0417667
OXTR(gene)	Putamen	-0.0255233	0.0427152	-0.106652	0.0610378
OXTR(gene)	Thalamus	0.0434217	0.0456886	-0.0492942	0.130799
OXTR(gene)	Basal Forebrain	0.015776	0.0462706	-0.0758971	0.105984
OXTR(gene)	Nucleus Accumbens	0.0002816	0.0488323	-0.0970408	0.0955741
OXTR(gene)	Pallidum	-0.099283	0.0518475	-0.197314	0.00374015
OXTR(gene)	Ventral Diencephalon	-0.0319771	0.0455379	-0.121103	0.0580943
OXTR(gene)	Amygdala	-0.0145621	0.0486766	-0.109923	0.0808587
OXTR(gene)	Hippocampus	-0.0129616	0.0475778	-0.110343	0.0764122
PTE	Frontal Pole (FRP)	-0.00192068	0.0408023	-0.0837744	0.0769593
PTE	Superior Frontal Gyrus (SFG)	-0.0112531	0.0391104	-0.0870217	0.0675246
PTE	Middle Frontal Gyrus (MFG)	-0.0547543	0.0345924	-0.122093	0.0124913
PTE	Inferior Frontal Gyrus (IFG)	0.0111342	0.0350431	-0.0586343	0.0774825
PTE	Precentral Gyrus (PrG)	0.0302035	0.0398418	-0.0510149	0.104875
PTE	Superior Frontal Gyrus (MSFG; medial segment)	-0.041629	0.0345312	-0.11192	0.0233077
PTE	Supplementary Motor Cortex (SMC)	0.0194927	0.0377396	-0.0559974	0.090964
PTE	.Medial Frontal Cortex (MFC)	0.0471438	0.0398118	-0.0311575	0.124255
PTE	Gyrus Rectus (Gre)	0.0264393	0.0427694	-0.0595076	0.106035
PTE	Subcallosal Area (SCA)	-0.0025857	0.0438202	-0.092301	0.0786646
PTE	Precentral Gyrus (MPrG; medial segment)	-0.0199301	0.0394666	-0.0962467	0.0561715
PTE	Anterior Orbital Gyrus (AOrG)	-0.00404062	0.0423346	-0.0915104	0.0746843
PTE	Medial Orbital Gyrus (MOrG)	0.0356133	0.0400883	-0.0458565	0.11132
PTE	Lateral Orbital Gyrus (LOrG)	-0.00176096	0.0360413	-0.0745513	0.0651758
PTE	Posterior Orbital Gyrus (POrG)	0.0295749	0.0405681	-0.0467576	0.1118
PTE	Frontal Operculum (FO)	0.0019212	0.0387173	-0.0745386	0.078721
PTE	Central Operculum (CO)	-0.00370195	0.0344793	-0.0725344	0.062063
PTE	Parietal Operculum (PO)	0.00943211	0.0422862	-0.0727735	0.0916493
PTE	Anterior Insula (AIns)	0.00727683	0.0439828	-0.0791286	0.0924337
PTE	Posterior Insula (PIns)	0.0440969	0.0456034	-0.0471235	0.129049
PTE	Temporal Pole (TMP)	-0.0515805	0.0443339	-0.139032	0.0330827
PTE	Superior Temporal Gyrus (STG)	-0.060018	0.0391804	-0.136246	0.0171107
PTE	Middle Temporal Gyrus (MTG)	0.0167577	0.0382815	-0.0594692	0.0913735
PTE	Inferior Temporal Gyrus (ITG)	0.0276528	0.0433913	-0.060841	0.110218
PTE	Planum Polare (PP)	-0.0641826	0.0381995	-0.137452	0.0121854
PTE	Transverse Temporal Gyrus (TTG)	-0.0744111	0.0391884	-0.150757	0.00306379
PTE	Planum Temporal (PT)	-0.024665	0.038386	-0.10016	0.0501818
PTE	Fusiform Gyrus (FuG)	-0.0404058	0.0406501	-0.119609	0.0400032
PTE	Postcentral Gyrus (PoG)	-0.00689083	0.0363598	-0.0784625	0.0639555
PTE	Supramarginal Gyrus (SMG)	0.0193124	0.0385343	-0.0570275	0.0935278
PTE	Superior Parietal Lobule (SPL)	0.00598378	0.043548	-0.0809552	0.0902373
PTE	Angular Gyrus (AnG)	0.0520208	0.0387341	-0.0261013	0.125714
PTE	Postcentral Gyrus (MPoG, medial segment)	-0.0853475	0.0484362	-0.18083	0.00706805
PTE	Precuneus (PCu)	0.0762496	0.0378057	0.00167418	0.147051
PTE	Superior Occipital Gyrus (SOG)	0.0657972	0.0446414	-0.0248909	0.150801
PTE	Inferior Occipital Gyrus (IOG)	0.106568	0.0425807	0.0211515	0.187247
PTE	Middle Occipital Gyrus (MOG)	0.08856	0.0416703	0.00519403	0.167568
PTE	Occipital Pole	0.0348885	0.0451528	-0.0549632	0.124689
PTE	Occipital Fusiform Gyrus (OFuG)	-0.00269524	0.0433851	-0.0911197	0.0793968
PTE	Cuneus (Cun)	0.0242646	0.0420981	-0.0617741	0.103203
PTE	Calcarine Cortex (Calc)	0.0154026	0.0432344	-0.0685161	0.0996983
PTE	Lingual Gyrus (LiG)	0.046999	0.0406737	-0.0377233	0.125018
PTE	Anterior cingulate gyrus (ACgG)	0.00479725	0.041235	-0.0768294	0.0854276
PTE	Middle cingulate gyrus (MCgG)	0.0112904	0.0384331	-0.0634648	0.0857883
PTE	Posterior cingulate gyrus (PCgG)	0.0309817	0.0394032	-0.0455942	0.107411
PTE	Parahippocampal Gyrus (PHG)	-0.0194959	0.0429056	-0.105168	0.0634999
PTE	Entorhinal Area (Ent)	-0.0174742	0.0468092	-0.110253	0.0727775
PTE	Third Ventricle	-0.0368268	0.0418875	-0.119745	0.0436142
PTE	Fourth Ventricle	-0.0316836	0.047029	-0.122178	0.0637772
PTE	Inferior Lateral Ventricles	-0.00454361	0.0459068	-0.0974345	0.0860962
PTE	Lateral Ventricles	-0.0171227	0.0485266	-0.107651	0.0810635
PTE	Caudate	0.0451612	0.0445129	-0.0447611	0.129197
PTE	Putamen	0.017823	0.0440157	-0.0715474	0.0989375
PTE	Thalamus	-0.0193221	0.0387091	-0.0984238	0.0544204
PTE	Basal Forebrain	0.0191797	0.0400247	-0.0622206	0.0956775
PTE	Nucleus Accumbens	0.0411756	0.045566	-0.0485609	0.127824
PTE	Pallidum	-0.0380049	0.0486766	-0.13795	0.0563994
PTE	Ventral Diencephalon	-0.0251856	0.0441885	-0.111626	0.0617376
PTE	Amygdala	0.00514906	0.0409901	-0.0759658	0.0860769
PTE	Hippocampus	0.0735835	0.0418457	-0.00883734	0.155528
PTE	PTSD	0.345115	0.0403349	0.255582	0.41157
Frontal Pole (FRP)	PTSD	-0.00267163	0.0444075	-0.092572	0.0811311
Superior Frontal Gyrus (SFG)	PTSD	-0.0357559	0.0484024	-0.125041	0.0648215
Middle Frontal Gyrus (MFG)	PTSD	-0.0136995	0.0434868	-0.0993823	0.0718908
Inferior Frontal Gyrus (IFG)	PTSD	0.0727969	0.0466998	-0.0274802	0.155725
Precentral Gyrus (PrG)	PTSD	-0.0108158	0.0494618	-0.0997991	0.0945092
Superior Frontal Gyrus (MSFG; medial segment)	PTSD	-0.0315925	0.0477707	-0.124776	0.0600659
Supplementary Motor Cortex (SMC)	PTSD	-0.0393953	0.0412201	-0.112034	0.0491585
.Medial Frontal Cortex (MFC)	PTSD	-0.036595	0.0493595	-0.138988	0.0545363
Gyrus Rectus (Gre)	PTSD	0.0974875	0.047311	-0.00193163	0.181699
Subcallosal Area (SCA)	PTSD	0.072745	0.0448056	-0.0166178	0.157673
Precentral Gyrus (MPrG; medial segment)	PTSD	-0.0473592	0.0448089	-0.132191	0.0416212
Anterior Orbital Gyrus (AOrG)	PTSD	-0.0224876	0.0477182	-0.119298	0.0684586
Medial Orbital Gyrus (MOrG)	PTSD	0.0530752	0.0397494	-0.0318763	0.122712
Lateral Orbital Gyrus (LOrG)	PTSD	-0.0233268	0.0469056	-0.112776	0.0739955
Posterior Orbital Gyrus (POrG)	PTSD	0.0148643	0.0499208	-0.0792755	0.115795
Frontal Operculum (FO)	PTSD	0.0647617	0.0486902	-0.0354494	0.155032
Central Operculum (CO)	PTSD	-0.106121	0.0442583	-0.179284	-0.00476919
Parietal Operculum (PO)	PTSD	0.0380162	0.0458173	-0.0545519	0.123795
Anterior Insula (AIns)	PTSD	-0.038653	0.0476323	-0.124123	0.0635034
Posterior Insula (PIns)	PTSD	0.0598442	0.0466837	-0.0391513	0.143288
Temporal Pole (TMP)	PTSD	0.100729	0.0453731	-0.002672	0.17533
Superior Temporal Gyrus (STG)	PTSD	-0.0273947	0.0464678	-0.121391	0.0616378
Middle Temporal Gyrus (MTG)	PTSD	0.0159553	0.0427565	-0.0729939	0.0930781
Inferior Temporal Gyrus (ITG)	PTSD	-0.0913929	0.0437567	-0.168148	0.00187876
Planum Polare (PP)	PTSD	-0.0225087	0.0473123	-0.109541	0.0743577
Transverse Temporal Gyrus (TTG)	PTSD	0.00611229	0.0473291	-0.0835542	0.0999777
Planum Temporal (PT)	PTSD	0.0202732	0.0456486	-0.0707772	0.109121
Fusiform Gyrus (FuG)	PTSD	-0.0231541	0.0448257	-0.110434	0.0615537
Postcentral Gyrus (PoG)	PTSD	0.0612191	0.0469486	-0.0296884	0.15395
Supramarginal Gyrus (SMG)	PTSD	0.00683411	0.044794	-0.084601	0.0941861
Superior Parietal Lobule (SPL)	PTSD	0.0151744	0.0466832	-0.0758119	0.106203
Angular Gyrus (AnG)	PTSD	0.0208362	0.0458211	-0.0670101	0.110991
Postcentral Gyrus (MPoG, medial segment)	PTSD	0.0316399	0.0438453	-0.0543158	0.117199
Precuneus (PCu)	PTSD	-0.00667784	0.042957	-0.0876931	0.0816084
Superior Occipital Gyrus (SOG)	PTSD	0.0567054	0.0481659	-0.040825	0.14953
Inferior Occipital Gyrus (IOG)	PTSD	0.0575007	0.0467516	-0.0373865	0.146781
Middle Occipital Gyrus (MOG)	PTSD	-0.0125672	0.0472402	-0.101317	0.0831388
Occipital Pole	PTSD	0.0525888	0.0473214	-0.0433444	0.143711
Occipital Fusiform Gyrus (OFuG)	PTSD	-0.130303	0.0458703	-0.209344	-0.0297357
Cuneus (Cun)	PTSD	0.0302445	0.0530639	-0.0767513	0.131077
Calcarine Cortex (Calc)	PTSD	-0.0188685	0.0488074	-0.114682	0.0775419
Lingual Gyrus (LiG)	PTSD	-0.0113886	0.0464876	-0.104274	0.0775345
Anterior cingulate gyrus (ACgG)	PTSD	-0.10311	0.0474978	-0.185963	-0.000302275
Middle cingulate gyrus (MCgG)	PTSD	-0.0103631	0.0483322	-0.10747	0.0793671
Posterior cingulate gyrus (PCgG)	PTSD	-0.0240883	0.0480666	-0.116614	0.0715507
Parahippocampal Gyrus (PHG)	PTSD	-0.0242368	0.0465756	-0.11269	0.068205
Entorhinal Area (Ent)	PTSD	0.029983	0.041403	-0.0503688	0.109978
Third Ventricle	PTSD	0.0546847	0.0461822	-0.034818	0.143933
Fourth Ventricle	PTSD	-0.0355602	0.0481948	-0.125201	0.0583441
Inferior Lateral Ventricles	PTSD	-0.0282952	0.046278	-0.111121	0.0710662
Lateral Ventricles	PTSD	-0.0277071	0.0402469	-0.111003	0.0465072
Caudate	PTSD	0.0121385	0.0429797	-0.0704796	0.0967388
Putamen	PTSD	0.0204132	0.0503481	-0.0780194	0.118225
Thalamus	PTSD	-0.0145762	0.0474311	-0.103179	0.0822193
Basal Forebrain	PTSD	0.071235	0.0431859	-0.0202214	0.148966
Nucleus Accumbens	PTSD	-0.0611018	0.0479991	-0.147545	0.0375605
Pallidum	PTSD	-0.0355954	0.0407245	-0.12119	0.0394991
Ventral Diencephalon	PTSD	-0.0223643	0.0461714	-0.111943	0.0701667
Amygdala	PTSD	-0.00405295	0.0495252	-0.109178	0.0864225
Hippocampus	PTSD	-0.00638457	0.0455347	-0.0993011	0.0764929
gender	Frontal Pole (FRP)	0.233531	0.0381388	0.152569	0.300587
gender	Superior Frontal Gyrus (SFG)	0.114407	0.042919	0.0259379	0.197055
gender	Middle Frontal Gyrus (MFG)	0.149165	0.0396733	0.0703728	0.224838
gender	Inferior Frontal Gyrus (IFG)	0.136139	0.034553	0.0656344	0.199647
gender	Precentral Gyrus (PrG)	0.139817	0.0432812	0.0524935	0.220274
gender	Superior Frontal Gyrus (MSFG; medial segment)	0.165012	0.0347592	0.092144	0.22826
gender	Supplementary Motor Cortex (SMC)	0.0971327	0.0459839	0.00344577	0.181583
gender	.Medial Frontal Cortex (MFC)	0.200005	0.0375841	0.123064	0.270146
gender	Gyrus Rectus (Gre)	0.0981024	0.0450901	0.00656775	0.185266
gender	Subcallosal Area (SCA)	0.0795731	0.0470776	-0.0147745	0.169288
gender	Precentral Gyrus (MPrG; medial segment)	0.163982	0.0398095	0.0816906	0.237731
gender	Anterior Orbital Gyrus (AOrG)	0.183405	0.0421809	0.0957305	0.261088
gender	Medial Orbital Gyrus (MOrG)	0.227856	0.0402267	0.142112	0.302053
gender	Lateral Orbital Gyrus (LOrG)	0.209857	0.0348528	0.137218	0.275504
gender	Posterior Orbital Gyrus (POrG)	0.148914	0.0398699	0.0660537	0.224126
gender	Frontal Operculum (FO)	0.0823858	0.0427982	-0.00143106	0.165205
gender	Central Operculum (CO)	0.188292	0.0364446	0.113727	0.255035
gender	Parietal Operculum (PO)	0.133512	0.0434887	0.0474724	0.216092
gender	Anterior Insula (AIns)	0.119452	0.0439211	0.0300688	0.203244
gender	Posterior Insula (PIns)	0.211364	0.0434049	0.123207	0.292163
gender	Temporal Pole (TMP)	0.0454221	0.0503936	-0.0549175	0.140882
gender	Superior Temporal Gyrus (STG)	0.133621	0.0476904	0.0318618	0.220524
gender	Middle Temporal Gyrus (MTG)	0.16942	0.048503	0.0664484	0.256098
gender	Inferior Temporal Gyrus (ITG)	0.0654044	0.0495198	-0.0357246	0.157853
gender	Planum Polare (PP)	0.152257	0.0433523	0.0648104	0.233138
gender	Transverse Temporal Gyrus (TTG)	0.128861	0.0411837	0.0417794	0.202862
gender	Planum Temporal (PT)	0.0839037	0.045289	-0.00652075	0.172789
gender	Fusiform Gyrus (FuG)	0.149825	0.043234	0.0614125	0.230645
gender	Postcentral Gyrus (PoG)	0.169947	0.0418322	0.0815233	0.245498
gender	Supramarginal Gyrus (SMG)	0.189576	0.0438963	0.101419	0.27221
gender	Superior Parietal Lobule (SPL)	0.218978	0.045638	0.124692	0.299128
gender	Angular Gyrus (AnG)	0.198769	0.0468825	0.101085	0.285637
gender	Postcentral Gyrus (MPoG, medial segment)	0.0599076	0.0553079	-0.0541649	0.164015
gender	Precuneus (PCu)	0.147858	0.045315	0.0525436	0.229589
gender	Superior Occipital Gyrus (SOG)	0.171246	0.0486345	0.07197	0.262944
gender	Inferior Occipital Gyrus (IOG)	0.172736	0.047983	0.0719351	0.26015
gender	Middle Occipital Gyrus (MOG)	0.223282	0.0442945	0.125893	0.303059
gender	Occipital Pole	0.159917	0.0476555	0.0645568	0.251351
gender	Occipital Fusiform Gyrus (OFuG)	0.0912984	0.0474859	-0.00103019	0.184257
gender	Cuneus (Cun)	0.0513305	0.0460133	-0.0414316	0.141204
gender	Calcarine Cortex (Calc)	0.164914	0.0470604	0.0686381	0.25247
gender	Lingual Gyrus (LiG)	0.131718	0.0462016	0.0350376	0.21691
gender	Anterior cingulate gyrus (ACgG)	0.125587	0.0465573	0.030014	0.21309
gender	Middle cingulate gyrus (MCgG)	0.177427	0.0432129	0.0870411	0.257172
gender	Posterior cingulate gyrus (PCgG)	0.154249	0.0446036	0.0602619	0.233393
gender	Parahippocampal Gyrus (PHG)	0.0845867	0.0576113	-0.0266287	0.196556
gender	Entorhinal Area (Ent)	0.00348521	0.0572231	-0.109013	0.118061
gender	Third Ventricle	0.179607	0.0479182	0.0803664	0.26868
gender	Fourth Ventricle	0.102905	0.0612306	-0.0159109	0.225249
gender	Inferior Lateral Ventricles	0.0649177	0.054284	-0.0354925	0.173938
gender	Lateral Ventricles	0.00848214	0.0549279	-0.0945323	0.123241
gender	Caudate	0.150112	0.0480004	0.0498793	0.241492
gender	Putamen	-0.00178309	0.0521392	-0.106791	0.0999122
gender	Thalamus	0.208354	0.058707	0.0934664	0.32122
gender	Basal Forebrain	0.129902	0.0504706	0.0281449	0.223373
gender	Nucleus Accumbens	0.0611279	0.0546463	-0.0509798	0.162902
gender	Pallidum	-0.0800369	0.0517924	-0.176802	0.0236192
gender	Ventral Diencephalon	0.165879	0.0479451	0.0659067	0.252416
gender	Amygdala	0.146836	0.0502823	0.046077	0.241274
gender	Hippocampus	0.219847	0.0493621	0.117222	0.308547
gender	PTSD	-0.0191258	0.0437233	-0.111536	0.0617197
age	Frontal Pole (FRP)	-0.318114	0.0420808	-0.394647	-0.23039
age	Superior Frontal Gyrus (SFG)	-0.477909	0.0322491	-0.528733	-0.402974
age	Middle Frontal Gyrus (MFG)	-0.490678	0.0314095	-0.540589	-0.417197
age	Inferior Frontal Gyrus (IFG)	-0.516937	0.0306194	-0.565482	-0.44394
age	Precentral Gyrus (PrG)	-0.521361	0.0291848	-0.565465	-0.450916
age	Superior Frontal Gyrus (MSFG; medial segment)	-0.513746	0.0304731	-0.561182	-0.439616
age	Supplementary Motor Cortex (SMC)	-0.501291	0.0323869	-0.548134	-0.423134
age	.Medial Frontal Cortex (MFC)	-0.371765	0.0606586	-0.472254	-0.239055
age	Gyrus Rectus (Gre)	-0.335442	0.0424158	-0.405964	-0.241166
age	Subcallosal Area (SCA)	-0.40727	0.0365236	-0.466041	-0.321627
age	Precentral Gyrus (MPrG; medial segment)	-0.382961	0.0449392	-0.464877	-0.286678
age	Anterior Orbital Gyrus (AOrG)	-0.380586	0.0424372	-0.454723	-0.287955
age	Medial Orbital Gyrus (MOrG)	-0.362063	0.0435497	-0.439796	-0.269492
age	Lateral Orbital Gyrus (LOrG)	-0.449076	0.0360474	-0.508724	-0.366924
age	Posterior Orbital Gyrus (POrG)	-0.419254	0.0340975	-0.477194	-0.344685
age	Frontal Operculum (FO)	-0.439767	0.0335969	-0.497023	-0.364967
age	Central Operculum (CO)	-0.490431	0.0296848	-0.539444	-0.422573
age	Parietal Operculum (PO)	-0.367247	0.0460329	-0.448801	-0.270775
age	Anterior Insula (AIns)	-0.355557	0.0399578	-0.424673	-0.269992
age	Posterior Insula (PIns)	-0.300239	0.0427044	-0.373795	-0.207859
age	Temporal Pole (TMP)	-0.247041	0.0512036	-0.338191	-0.137279
age	Superior Temporal Gyrus (STG)	-0.378339	0.0394846	-0.44383	-0.289512
age	Middle Temporal Gyrus (MTG)	-0.389256	0.039242	-0.45581	-0.304417
age	Inferior Temporal Gyrus (ITG)	-0.279622	0.0451702	-0.362753	-0.182641
age	Planum Polare (PP)	-0.404136	0.0384228	-0.471709	-0.322142
age	Transverse Temporal Gyrus (TTG)	-0.427127	0.034309	-0.488038	-0.353295
age	Planum Temporal (PT)	-0.421344	0.0364783	-0.484982	-0.341596
age	Fusiform Gyrus (FuG)	-0.347784	0.0386536	-0.417514	-0.263354
age	Postcentral Gyrus (PoG)	-0.513955	0.0285922	-0.558523	-0.445912
age	Supramarginal Gyrus (SMG)	-0.414643	0.0333124	-0.471669	-0.340506
age	Superior Parietal Lobule (SPL)	-0.392706	0.0396244	-0.460289	-0.305984
age	Angular Gyrus (AnG)	-0.387464	0.0370519	-0.449744	-0.302524
age	Postcentral Gyrus (MPoG, medial segment)	-0.25967	0.0480528	-0.343441	-0.158293
age	Precuneus (PCu)	-0.449107	0.0378465	-0.512514	-0.363967
age	Superior Occipital Gyrus (SOG)	-0.340781	0.04291	-0.415891	-0.247229
age	Inferior Occipital Gyrus (IOG)	-0.317349	0.0410334	-0.390013	-0.230193
age	Middle Occipital Gyrus (MOG)	-0.361457	0.0401291	-0.430083	-0.273396
age	Occipital Pole	-0.267894	0.0398993	-0.337351	-0.184747
age	Occipital Fusiform Gyrus (OFuG)	-0.376616	0.0379058	-0.442166	-0.295605
age	Cuneus (Cun)	-0.38477	0.0392633	-0.453071	-0.299602
age	Calcarine Cortex (Calc)	-0.30082	0.0401118	-0.370516	-0.21459
age	Lingual Gyrus (LiG)	-0.361786	0.0432312	-0.439042	-0.268438
age	Anterior cingulate gyrus (ACgG)	-0.446748	0.0367382	-0.507094	-0.363825
age	Middle cingulate gyrus (MCgG)	-0.459688	0.0316067	-0.510369	-0.385969
age	Posterior cingulate gyrus (PCgG)	-0.428386	0.0385052	-0.494462	-0.345269
age	Parahippocampal Gyrus (PHG)	-0.254973	0.0418863	-0.327425	-0.162772
age	Entorhinal Area (Ent)	-0.176609	0.0544269	-0.271801	-0.0602219
age	Third Ventricle	-0.384453	0.0351785	-0.443276	-0.303537
age	Fourth Ventricle	-0.0977589	0.0450737	-0.183698	-0.00514523
age	Inferior Lateral Ventricles	-0.122018	0.0465743	-0.210412	-0.0312445
age	Lateral Ventricles	-0.211761	0.0446228	-0.292378	-0.118031
age	Caudate	-0.246614	0.0440599	-0.327881	-0.157549
age	Putamen	-0.315435	0.0414643	-0.390376	-0.228425
age	Thalamus	-0.14846	0.0417821	-0.228866	-0.0641112
age	Basal Forebrain	-0.314569	0.0425021	-0.388337	-0.222452
age	Nucleus Accumbens	-0.26327	0.045729	-0.349784	-0.167643
age	Pallidum	-0.0497107	0.0575429	-0.164659	0.0607227
age	Ventral Diencephalon	-0.328423	0.0400195	-0.39228	-0.237234
age	Amygdala	-0.222386	0.0502528	-0.312233	-0.116544
age	Hippocampus	-0.244125	0.0436147	-0.322477	-0.151607
age	PTSD	-0.112636	0.045025	-0.19538	-0.0194395
Auditpre	Frontal Pole (FRP)	-0.0454394	0.0503777	-0.139563	0.0579724
Auditpre	Superior Frontal Gyrus (SFG)	-0.0461992	0.0480508	-0.135924	0.0527365
Auditpre	Middle Frontal Gyrus (MFG)	-0.00950362	0.0424123	-0.0906718	0.0746142
Auditpre	Inferior Frontal Gyrus (IFG)	-0.0493438	0.0450498	-0.138528	0.0398129
Auditpre	Precentral Gyrus (PrG)	0.0139974	0.0425528	-0.0686945	0.100135
Auditpre	Superior Frontal Gyrus (MSFG; medial segment)	-0.0929069	0.0396401	-0.171331	-0.0152845
Auditpre	Supplementary Motor Cortex (SMC)	-0.0255313	0.0433373	-0.111633	0.0595257
Auditpre	.Medial Frontal Cortex (MFC)	-0.0735657	0.0501532	-0.171699	0.0259687
Auditpre	Gyrus Rectus (Gre)	-0.0361853	0.0524494	-0.135232	0.0687273
Auditpre	Subcallosal Area (SCA)	0.0123524	0.0420136	-0.0701813	0.0949599
Auditpre	Precentral Gyrus (MPrG; medial segment)	-0.0815732	0.0489654	-0.173644	0.0178838
Auditpre	Anterior Orbital Gyrus (AOrG)	-0.0560068	0.0498226	-0.147999	0.0463801
Auditpre	Medial Orbital Gyrus (MOrG)	-0.0403981	0.0533748	-0.137711	0.069105
Auditpre	Lateral Orbital Gyrus (LOrG)	-0.048155	0.0470651	-0.137748	0.0439091
Auditpre	Posterior Orbital Gyrus (POrG)	-0.0599662	0.0455776	-0.145817	0.0341524
Auditpre	Frontal Operculum (FO)	-0.0497684	0.0471435	-0.141391	0.0432861
Auditpre	Central Operculum (CO)	-0.0208962	0.0422341	-0.104115	0.0624152
Auditpre	Parietal Operculum (PO)	0.00983473	0.0423636	-0.0758367	0.0920094
Auditpre	Anterior Insula (AIns)	-0.0700923	0.0483504	-0.160923	0.0265074
Auditpre	Posterior Insula (PIns)	-0.0522207	0.0455369	-0.144043	0.0336021
Auditpre	Temporal Pole (TMP)	-0.100656	0.0538745	-0.199288	0.00664715
Auditpre	Superior Temporal Gyrus (STG)	-0.0203103	0.0509069	-0.118732	0.0804756
Auditpre	Middle Temporal Gyrus (MTG)	-0.027448	0.0502512	-0.120033	0.0769611
Auditpre	Inferior Temporal Gyrus (ITG)	-0.0309805	0.0535625	-0.127964	0.0788291
Auditpre	Planum Polare (PP)	-0.0656445	0.0463383	-0.155973	0.024459
Auditpre	Transverse Temporal Gyrus (TTG)	-0.0179593	0.0447423	-0.105292	0.0688901
Auditpre	Planum Temporal (PT)	0.00348828	0.0447561	-0.0848257	0.0909021
Auditpre	Fusiform Gyrus (FuG)	-0.016704	0.0479765	-0.105484	0.0801496
Auditpre	Postcentral Gyrus (PoG)	0.00471547	0.0391579	-0.071757	0.0801808
Auditpre	Supramarginal Gyrus (SMG)	0.024867	0.0432154	-0.0595372	0.110721
Auditpre	Superior Parietal Lobule (SPL)	0.0276469	0.048593	-0.0667452	0.121802
Auditpre	Angular Gyrus (AnG)	-0.0152532	0.043938	-0.0984994	0.0712823
Auditpre	Postcentral Gyrus (MPoG, medial segment)	0.0408854	0.0509453	-0.0549677	0.144714
Auditpre	Precuneus (PCu)	0.0123807	0.044743	-0.0742076	0.100496
Auditpre	Superior Occipital Gyrus (SOG)	0.0234804	0.048284	-0.0714364	0.118666
Auditpre	Inferior Occipital Gyrus (IOG)	0.00263985	0.050838	-0.0952701	0.103415
Auditpre	Middle Occipital Gyrus (MOG)	-0.00371905	0.0475136	-0.0979651	0.0886761
Auditpre	Occipital Pole	-0.00136128	0.051532	-0.101246	0.0984952
Auditpre	Occipital Fusiform Gyrus (OFuG)	-0.00260013	0.0519555	-0.101779	0.102036
Auditpre	Cuneus (Cun)	0.00324532	0.0536518	-0.100259	0.108909
Auditpre	Calcarine Cortex (Calc)	0.0400825	0.0513729	-0.0609538	0.140072
Auditpre	Lingual Gyrus (LiG)	0.0138512	0.0516448	-0.0840942	0.116882
Auditpre	Anterior cingulate gyrus (ACgG)	-0.0670059	0.0442947	-0.152889	0.0228781
Auditpre	Middle cingulate gyrus (MCgG)	-0.0184227	0.0426695	-0.100618	0.067163
Auditpre	Posterior cingulate gyrus (PCgG)	-0.0221375	0.0459372	-0.116141	0.0647384
Auditpre	Parahippocampal Gyrus (PHG)	-0.0724091	0.0462956	-0.159556	0.0192912
Auditpre	Entorhinal Area (Ent)	-0.046084	0.0474273	-0.136909	0.0496288
Auditpre	Third Ventricle	-0.0761036	0.0493939	-0.171682	0.0233644
Auditpre	Fourth Ventricle	-0.043663	0.048119	-0.140952	0.0446402
Auditpre	Inferior Lateral Ventricles	0.070038	0.0561553	-0.0467668	0.173511
Auditpre	Lateral Ventricles	0.0172453	0.0455215	-0.0723703	0.107197
Auditpre	Caudate	-0.05346	0.0582192	-0.161341	0.0659471
Auditpre	Putamen	-0.102015	0.0595447	-0.211021	0.0227688
Auditpre	Thalamus	-0.135151	0.0630139	-0.252112	-0.00448818
Auditpre	Basal Forebrain	-0.0629877	0.0553671	-0.164447	0.0518054
Auditpre	Nucleus Accumbens	-0.15062	0.0523377	-0.241345	-0.038975
Auditpre	Pallidum	0.0466003	0.0551376	-0.0604783	0.155919
Auditpre	Ventral Diencephalon	-0.0343648	0.0517744	-0.139287	0.0648977
Auditpre	Amygdala	-0.0416204	0.0573388	-0.148748	0.0725331
Auditpre	Hippocampus	-0.0258271	0.0528383	-0.126209	0.0767449
Auditpre	PTSD	0.0403294	0.0454198	-0.0499367	0.126957
PTE x SLC6A4(gene)	Frontal Pole (FRP)	-0.0445214	0.0437022	-0.130988	0.0402963
PTE x SLC6A4(gene)	Superior Frontal Gyrus (SFG)	-0.0169168	0.038732	-0.0958932	0.0575154
PTE x SLC6A4(gene)	Middle Frontal Gyrus (MFG)	-0.020482	0.0342493	-0.0897875	0.0425436
PTE x SLC6A4(gene)	Inferior Frontal Gyrus (IFG)	-0.0220781	0.0330342	-0.0869376	0.0414766
PTE x SLC6A4(gene)	Precentral Gyrus (PrG)	-0.0185969	0.0379253	-0.0984365	0.0513725
PTE x SLC6A4(gene)	Superior Frontal Gyrus (MSFG; medial segment)	0.00847969	0.0332804	-0.0603977	0.0683972
PTE x SLC6A4(gene)	Supplementary Motor Cortex (SMC)	-0.00500971	0.0364246	-0.0813162	0.0627397
PTE x SLC6A4(gene)	.Medial Frontal Cortex (MFC)	-0.0168082	0.036145	-0.0904409	0.0504404
PTE x SLC6A4(gene)	Gyrus Rectus (Gre)	-0.0087399	0.0396729	-0.0890499	0.0654464
PTE x SLC6A4(gene)	Subcallosal Area (SCA)	-0.0241125	0.0401068	-0.105427	0.0509573
PTE x SLC6A4(gene)	Precentral Gyrus (MPrG; medial segment)	-0.0262579	0.0391028	-0.107971	0.0458687
PTE x SLC6A4(gene)	Anterior Orbital Gyrus (AOrG)	0.022775	0.0417219	-0.0654032	0.0979128
PTE x SLC6A4(gene)	Medial Orbital Gyrus (MOrG)	-0.0055524	0.0408611	-0.0917634	0.0686721
PTE x SLC6A4(gene)	Lateral Orbital Gyrus (LOrG)	0.0187812	0.0367509	-0.0577019	0.0856518
PTE x SLC6A4(gene)	Posterior Orbital Gyrus (POrG)	0.0177987	0.0358102	-0.0548925	0.0842917
PTE x SLC6A4(gene)	Frontal Operculum (FO)	-0.00858058	0.0368966	-0.0812371	0.0627737
PTE x SLC6A4(gene)	Central Operculum (CO)	0.0015143	0.0342049	-0.0719874	0.0618016
PTE x SLC6A4(gene)	Parietal Operculum (PO)	-0.0151825	0.0364292	-0.0903312	0.0543927
PTE x SLC6A4(gene)	Anterior Insula (AIns)	0.0359407	0.0390008	-0.0454945	0.106914
PTE x SLC6A4(gene)	Posterior Insula (PIns)	0.0319489	0.0383543	-0.0460726	0.105143
PTE x SLC6A4(gene)	Temporal Pole (TMP)	0.0104729	0.0455687	-0.0868175	0.0929748
PTE x SLC6A4(gene)	Superior Temporal Gyrus (STG)	-0.00595407	0.0340451	-0.0721031	0.0615684
PTE x SLC6A4(gene)	Middle Temporal Gyrus (MTG)	0.00765944	0.0349905	-0.0643216	0.07214
PTE x SLC6A4(gene)	Inferior Temporal Gyrus (ITG)	0.00394702	0.0423124	-0.0851484	0.0806773
PTE x SLC6A4(gene)	Planum Polare (PP)	-0.0244349	0.0351815	-0.0959667	0.0403835
PTE x SLC6A4(gene)	Transverse Temporal Gyrus (TTG)	0.0519758	0.0405758	-0.0349849	0.125338
PTE x SLC6A4(gene)	Planum Temporal (PT)	0.00788064	0.0354575	-0.0636115	0.0766552
PTE x SLC6A4(gene)	Fusiform Gyrus (FuG)	0.0141917	0.0378283	-0.0640117	0.0831751
PTE x SLC6A4(gene)	Postcentral Gyrus (PoG)	0.020013	0.0333734	-0.0476898	0.0832303
PTE x SLC6A4(gene)	Supramarginal Gyrus (SMG)	-0.0168989	0.036382	-0.089871	0.053969
PTE x SLC6A4(gene)	Superior Parietal Lobule (SPL)	-0.0310161	0.0419043	-0.115683	0.0490089
PTE x SLC6A4(gene)	Angular Gyrus (AnG)	-0.0162966	0.0393702	-0.0938818	0.0603154
PTE x SLC6A4(gene)	Postcentral Gyrus (MPoG, medial segment)	-0.0398167	0.0421022	-0.119588	0.0443337
PTE x SLC6A4(gene)	Precuneus (PCu)	0.0444142	0.0342925	-0.0276477	0.1079
PTE x SLC6A4(gene)	Superior Occipital Gyrus (SOG)	0.0243332	0.0427728	-0.0591999	0.107317
PTE x SLC6A4(gene)	Inferior Occipital Gyrus (IOG)	0.0192955	0.0396516	-0.0588211	0.0995683
PTE x SLC6A4(gene)	Middle Occipital Gyrus (MOG)	-0.0209096	0.039568	-0.0963827	0.0577212
PTE x SLC6A4(gene)	Occipital Pole	0.0490555	0.0442457	-0.0419546	0.130785
PTE x SLC6A4(gene)	Occipital Fusiform Gyrus (OFuG)	0.0142614	0.0427185	-0.0737236	0.0946255
PTE x SLC6A4(gene)	Cuneus (Cun)	0.0672945	0.0396903	-0.0185058	0.139365
PTE x SLC6A4(gene)	Calcarine Cortex (Calc)	0.0859417	0.0424222	-0.000384802	0.164403
PTE x SLC6A4(gene)	Lingual Gyrus (LiG)	0.0785883	0.038293	-0.000977278	0.147541
PTE x SLC6A4(gene)	Anterior cingulate gyrus (ACgG)	0.0134944	0.041506	-0.0672231	0.0929111
PTE x SLC6A4(gene)	Middle cingulate gyrus (MCgG)	-0.00094455	0.0401343	-0.0809728	0.0759955
PTE x SLC6A4(gene)	Posterior cingulate gyrus (PCgG)	0.0111415	0.0392698	-0.0720694	0.0809051
PTE x SLC6A4(gene)	Parahippocampal Gyrus (PHG)	0.00899387	0.0405215	-0.0731693	0.0853696
PTE x SLC6A4(gene)	Entorhinal Area (Ent)	0.0297709	0.043782	-0.0597153	0.11015
PTE x SLC6A4(gene)	Third Ventricle	0.0402413	0.040006	-0.0463921	0.109831
PTE x SLC6A4(gene)	Fourth Ventricle	0.0293649	0.0390605	-0.0540909	0.0990056
PTE x SLC6A4(gene)	Inferior Lateral Ventricles	0.055818	0.0432734	-0.0295869	0.138205
PTE x SLC6A4(gene)	Lateral Ventricles	0.0898173	0.0415572	0.00304656	0.166791
PTE x SLC6A4(gene)	Caudate	0.0302709	0.0392711	-0.0517963	0.102211
PTE x SLC6A4(gene)	Putamen	-0.0248351	0.0410239	-0.112852	0.0482948
PTE x SLC6A4(gene)	Thalamus	-0.00696783	0.0401839	-0.0861178	0.0695423
PTE x SLC6A4(gene)	Basal Forebrain	0.0137962	0.0377011	-0.0670211	0.0826125
PTE x SLC6A4(gene)	Nucleus Accumbens	0.0534585	0.04235	-0.0363976	0.128377
PTE x SLC6A4(gene)	Pallidum	0.0218769	0.0456111	-0.0729535	0.108292
PTE x SLC6A4(gene)	Ventral Diencephalon	0.00415563	0.044005	-0.0925345	0.0791047
PTE x SLC6A4(gene)	Amygdala	0.029828	0.036666	-0.0478857	0.0953547
PTE x SLC6A4(gene)	Hippocampus	0.0449489	0.0384026	-0.031939	0.118597
PTE x FKBP5(gene)	Frontal Pole (FRP)	-0.0305918	0.0416234	-0.105587	0.0570512
PTE x FKBP5(gene)	Superior Frontal Gyrus (SFG)	0.00802048	0.0381964	-0.0603222	0.0887657
PTE x FKBP5(gene)	Middle Frontal Gyrus (MFG)	0.014088	0.0318678	-0.0467222	0.0775269
PTE x FKBP5(gene)	Inferior Frontal Gyrus (IFG)	0.0199976	0.0323878	-0.0420493	0.0849894
PTE x FKBP5(gene)	Precentral Gyrus (PrG)	-0.00501087	0.0359889	-0.0686154	0.0734031
PTE x FKBP5(gene)	Superior Frontal Gyrus (MSFG; medial segment)	0.00857631	0.0324528	-0.0531937	0.0741214
PTE x FKBP5(gene)	Supplementary Motor Cortex (SMC)	0.0187007	0.0359645	-0.0519551	0.0898826
PTE x FKBP5(gene)	.Medial Frontal Cortex (MFC)	-0.00621368	0.0368412	-0.072999	0.0724853
PTE x FKBP5(gene)	Gyrus Rectus (Gre)	-0.00174361	0.0422208	-0.0839581	0.0829795
PTE x FKBP5(gene)	Subcallosal Area (SCA)	0.0220586	0.0388373	-0.0510898	0.0997977
PTE x FKBP5(gene)	Precentral Gyrus (MPrG; medial segment)	-0.0594635	0.0444087	-0.14026	0.0333938
PTE x FKBP5(gene)	Anterior Orbital Gyrus (AOrG)	-0.0293333	0.0418911	-0.100618	0.063418
PTE x FKBP5(gene)	Medial Orbital Gyrus (MOrG)	-0.0106637	0.0401359	-0.078641	0.0773406
PTE x FKBP5(gene)	Lateral Orbital Gyrus (LOrG)	-0.00646495	0.0376474	-0.0747508	0.0723683
PTE x FKBP5(gene)	Posterior Orbital Gyrus (POrG)	0.0367057	0.0435894	-0.0463877	0.127956
PTE x FKBP5(gene)	Frontal Operculum (FO)	0.0402757	0.0396616	-0.0331157	0.12137
PTE x FKBP5(gene)	Central Operculum (CO)	0.0437306	0.040477	-0.0335417	0.125684
PTE x FKBP5(gene)	Parietal Operculum (PO)	-0.0714442	0.0430567	-0.153151	0.0144381
PTE x FKBP5(gene)	Anterior Insula (AIns)	0.0732428	0.0442874	-0.0095211	0.168283
PTE x FKBP5(gene)	Posterior Insula (PIns)	0.0209177	0.0469271	-0.0669006	0.117844
PTE x FKBP5(gene)	Temporal Pole (TMP)	0.0774054	0.0479504	-0.0104681	0.175832
PTE x FKBP5(gene)	Superior Temporal Gyrus (STG)	-0.0204939	0.0386815	-0.0919437	0.0585689
PTE x FKBP5(gene)	Middle Temporal Gyrus (MTG)	0.0216557	0.0393896	-0.050045	0.104508
PTE x FKBP5(gene)	Inferior Temporal Gyrus (ITG)	0.0466985	0.0473381	-0.0418075	0.144924
PTE x FKBP5(gene)	Planum Polare (PP)	0.0611954	0.0422604	-0.0179191	0.146918
PTE x FKBP5(gene)	Transverse Temporal Gyrus (TTG)	-0.0467336	0.0467756	-0.135434	0.0497706
PTE x FKBP5(gene)	Planum Temporal (PT)	-0.035744	0.0392383	-0.109302	0.0426604
PTE x FKBP5(gene)	Fusiform Gyrus (FuG)	0.103962	0.0419949	0.0243483	0.188467
PTE x FKBP5(gene)	Postcentral Gyrus (PoG)	0.0693393	0.0337694	0.000441485	0.132656
PTE x FKBP5(gene)	Supramarginal Gyrus (SMG)	0.0613954	0.0366082	-0.0137582	0.131609
PTE x FKBP5(gene)	Superior Parietal Lobule (SPL)	-0.0213827	0.0490298	-0.107375	0.0830912
PTE x FKBP5(gene)	Angular Gyrus (AnG)	0.0431881	0.0367038	-0.0248535	0.117542
PTE x FKBP5(gene)	Postcentral Gyrus (MPoG, medial segment)	0.0117939	0.0459027	-0.0733336	0.105894
PTE x FKBP5(gene)	Precuneus (PCu)	-0.0227093	0.0376839	-0.0946534	0.0549483
PTE x FKBP5(gene)	Superior Occipital Gyrus (SOG)	0.0202589	0.0401237	-0.0544852	0.101457
PTE x FKBP5(gene)	Inferior Occipital Gyrus (IOG)	0.015703	0.0442345	-0.0644523	0.107619
PTE x FKBP5(gene)	Middle Occipital Gyrus (MOG)	0.0479472	0.0430331	-0.0349049	0.133176
PTE x FKBP5(gene)	Occipital Pole	-0.0429308	0.0411981	-0.123848	0.039362
PTE x FKBP5(gene)	Occipital Fusiform Gyrus (OFuG)	-0.0147086	0.0434632	-0.0939477	0.0753303
PTE x FKBP5(gene)	Cuneus (Cun)	0.0273614	0.040932	-0.0486837	0.110264
PTE x FKBP5(gene)	Calcarine Cortex (Calc)	-0.072789	0.0453228	-0.156742	0.0198467
PTE x FKBP5(gene)	Lingual Gyrus (LiG)	-0.0332638	0.0387882	-0.104398	0.0467433
PTE x FKBP5(gene)	Anterior cingulate gyrus (ACgG)	0.0251053	0.0389621	-0.0453619	0.105505
PTE x FKBP5(gene)	Middle cingulate gyrus (MCgG)	0.0259914	0.0335777	-0.0389853	0.0939303
PTE x FKBP5(gene)	Posterior cingulate gyrus (PCgG)	-0.0104029	0.045208	-0.0982412	0.080836
PTE x FKBP5(gene)	Parahippocampal Gyrus (PHG)	0.0754039	0.0449269	-0.00879068	0.167606
PTE x FKBP5(gene)	Entorhinal Area (Ent)	0.0578133	0.0492336	-0.0360148	0.156789
PTE x FKBP5(gene)	Third Ventricle	0.0140696	0.0439465	-0.0759706	0.0962545
PTE x FKBP5(gene)	Fourth Ventricle	0.01632	0.049709	-0.0819623	0.112098
PTE x FKBP5(gene)	Inferior Lateral Ventricles	0.0337695	0.0446878	-0.0588692	0.112785
PTE x FKBP5(gene)	Lateral Ventricles	0.0686525	0.0476491	-0.0266144	0.160988
PTE x FKBP5(gene)	Caudate	0.088295	0.0486215	-0.00550793	0.185991
PTE x FKBP5(gene)	Putamen	0.0829213	0.0459404	-0.00239065	0.178907
PTE x FKBP5(gene)	Thalamus	-0.00778265	0.040399	-0.0857988	0.0718568
PTE x FKBP5(gene)	Basal Forebrain	0.062718	0.0413949	-0.0155186	0.145445
PTE x FKBP5(gene)	Nucleus Accumbens	0.041219	0.0492096	-0.0511421	0.140215
PTE x FKBP5(gene)	Pallidum	0.115767	0.0414457	0.0316639	0.190781
PTE x FKBP5(gene)	Ventral Diencephalon	0.0149154	0.0424511	-0.0730776	0.0926269
PTE x FKBP5(gene)	Amygdala	0.0299	0.0374029	-0.0426893	0.104331
PTE x FKBP5(gene)	Hippocampus	0.0666957	0.040381	-0.0104342	0.148309
PTE x ADCYAP1R1(gene)	Frontal Pole (FRP)	0.0356481	0.0380559	-0.0429476	0.107403
PTE x ADCYAP1R1(gene)	Superior Frontal Gyrus (SFG)	0.0301686	0.0366814	-0.0430081	0.101399
PTE x ADCYAP1R1(gene)	Middle Frontal Gyrus (MFG)	0.0540815	0.035555	-0.0202413	0.119674
PTE x ADCYAP1R1(gene)	Inferior Frontal Gyrus (IFG)	0.0145471	0.0346177	-0.0584957	0.0780103
PTE x ADCYAP1R1(gene)	Precentral Gyrus (PrG)	0.0421432	0.0360784	-0.030523	0.110557
PTE x ADCYAP1R1(gene)	Superior Frontal Gyrus (MSFG; medial segment)	0.0469593	0.0334008	-0.0213023	0.110637
PTE x ADCYAP1R1(gene)	Supplementary Motor Cortex (SMC)	0.0358609	0.0396624	-0.0447004	0.111731
PTE x ADCYAP1R1(gene)	.Medial Frontal Cortex (MFC)	-0.00169646	0.0388322	-0.0788865	0.0722125
PTE x ADCYAP1R1(gene)	Gyrus Rectus (Gre)	0.0297054	0.0433933	-0.0570432	0.113012
PTE x ADCYAP1R1(gene)	Subcallosal Area (SCA)	-0.0322201	0.0442262	-0.117397	0.0539516
PTE x ADCYAP1R1(gene)	Precentral Gyrus (MPrG; medial segment)	0.0383296	0.0349025	-0.0306484	0.104203
PTE x ADCYAP1R1(gene)	Anterior Orbital Gyrus (AOrG)	0.0587974	0.044276	-0.0348635	0.140291
PTE x ADCYAP1R1(gene)	Medial Orbital Gyrus (MOrG)	-0.00336518	0.0421711	-0.0906849	0.0723658
PTE x ADCYAP1R1(gene)	Lateral Orbital Gyrus (LOrG)	0.0527814	0.0369874	-0.0244539	0.120237
PTE x ADCYAP1R1(gene)	Posterior Orbital Gyrus (POrG)	0.0175108	0.0417883	-0.0649465	0.0971041
PTE x ADCYAP1R1(gene)	Frontal Operculum (FO)	-0.0041896	0.0460341	-0.094419	0.0845931
PTE x ADCYAP1R1(gene)	Central Operculum (CO)	-0.0324958	0.0362688	-0.105231	0.0362938
PTE x ADCYAP1R1(gene)	Parietal Operculum (PO)	-0.00648238	0.0436812	-0.0906776	0.0804778
PTE x ADCYAP1R1(gene)	Anterior Insula (AIns)	-0.0269595	0.0490484	-0.117204	0.0730966
PTE x ADCYAP1R1(gene)	Posterior Insula (PIns)	-0.0533666	0.0510693	-0.146356	0.0518997
PTE x ADCYAP1R1(gene)	Temporal Pole (TMP)	-0.0286685	0.0495053	-0.125015	0.0647821
PTE x ADCYAP1R1(gene)	Superior Temporal Gyrus (STG)	0.00617855	0.0429418	-0.0837624	0.086879
PTE x ADCYAP1R1(gene)	Middle Temporal Gyrus (MTG)	0.0149985	0.0396151	-0.0644259	0.0913826
PTE x ADCYAP1R1(gene)	Inferior Temporal Gyrus (ITG)	0.0119821	0.0481861	-0.0834757	0.108129
PTE x ADCYAP1R1(gene)	Planum Polare (PP)	0.0351828	0.0398243	-0.0461985	0.111125
PTE x ADCYAP1R1(gene)	Transverse Temporal Gyrus (TTG)	0.0363048	0.0411083	-0.0448291	0.117225
PTE x ADCYAP1R1(gene)	Planum Temporal (PT)	-0.0125805	0.0428744	-0.100032	0.0696816
PTE x ADCYAP1R1(gene)	Fusiform Gyrus (FuG)	0.0365949	0.0430837	-0.0464713	0.12137
PTE x ADCYAP1R1(gene)	Postcentral Gyrus (PoG)	0.00473848	0.0370508	-0.0685398	0.0758908
PTE x ADCYAP1R1(gene)	Supramarginal Gyrus (SMG)	-0.0380032	0.0426795	-0.119021	0.0474525
PTE x ADCYAP1R1(gene)	Superior Parietal Lobule (SPL)	0.00144806	0.0440611	-0.0861488	0.0893915
PTE x ADCYAP1R1(gene)	Angular Gyrus (AnG)	-0.0868972	0.0355808	-0.154052	-0.0155749
PTE x ADCYAP1R1(gene)	Postcentral Gyrus (MPoG, medial segment)	-0.0888627	0.0444798	-0.172279	0.00115531
PTE x ADCYAP1R1(gene)	Precuneus (PCu)	-0.0097688	0.0378463	-0.0839669	0.0620014
PTE x ADCYAP1R1(gene)	Superior Occipital Gyrus (SOG)	-0.0191818	0.0401503	-0.0971603	0.0607823
PTE x ADCYAP1R1(gene)	Inferior Occipital Gyrus (IOG)	0.0344369	0.0416578	-0.0471549	0.11577
PTE x ADCYAP1R1(gene)	Middle Occipital Gyrus (MOG)	0.0244004	0.0434408	-0.0628457	0.105092
PTE x ADCYAP1R1(gene)	Occipital Pole	-0.0336632	0.0448662	-0.1237	0.0491947
PTE x ADCYAP1R1(gene)	Occipital Fusiform Gyrus (OFuG)	0.00962649	0.0384078	-0.0680816	0.0819486
PTE x ADCYAP1R1(gene)	Cuneus (Cun)	0.0196338	0.0413003	-0.0633558	0.0975203
PTE x ADCYAP1R1(gene)	Calcarine Cortex (Calc)	-0.0184746	0.0415716	-0.103287	0.0580223
PTE x ADCYAP1R1(gene)	Lingual Gyrus (LiG)	0.024469	0.0396983	-0.0530205	0.0982605
PTE x ADCYAP1R1(gene)	Anterior cingulate gyrus (ACgG)	0.0713165	0.0408113	-0.0139669	0.144922
PTE x ADCYAP1R1(gene)	Middle cingulate gyrus (MCgG)	0.0599375	0.0421506	-0.0296085	0.137268
PTE x ADCYAP1R1(gene)	Posterior cingulate gyrus (PCgG)	0.0372116	0.0432478	-0.0501205	0.120344
PTE x ADCYAP1R1(gene)	Parahippocampal Gyrus (PHG)	-0.0609435	0.0492462	-0.152417	0.0378495
PTE x ADCYAP1R1(gene)	Entorhinal Area (Ent)	-0.0558357	0.0521704	-0.15882	0.0460023
PTE x ADCYAP1R1(gene)	Third Ventricle	0.00803505	0.0462508	-0.0883109	0.0933824
PTE x ADCYAP1R1(gene)	Fourth Ventricle	0.117183	0.0526386	0.00565266	0.213329
PTE x ADCYAP1R1(gene)	Inferior Lateral Ventricles	-0.0449018	0.0516966	-0.141274	0.0635952
PTE x ADCYAP1R1(gene)	Lateral Ventricles	-0.022706	0.0517222	-0.126646	0.0761874
PTE x ADCYAP1R1(gene)	Caudate	0.00424587	0.0478126	-0.0865576	0.0990227
PTE x ADCYAP1R1(gene)	Putamen	0.0526564	0.0429751	-0.0322074	0.137327
PTE x ADCYAP1R1(gene)	Thalamus	0.0130116	0.0426594	-0.0771219	0.0920636
PTE x ADCYAP1R1(gene)	Basal Forebrain	-0.0367637	0.044471	-0.125819	0.0509456
PTE x ADCYAP1R1(gene)	Nucleus Accumbens	-0.0264723	0.0430817	-0.114155	0.0573998
PTE x ADCYAP1R1(gene)	Pallidum	0.015931	0.0503232	-0.0836996	0.112788
PTE x ADCYAP1R1(gene)	Ventral Diencephalon	0.0333658	0.0506784	-0.0719309	0.127624
PTE x ADCYAP1R1(gene)	Amygdala	0.000850322	0.0422555	-0.081956	0.0840993
PTE x ADCYAP1R1(gene)	Hippocampus	-0.0332186	0.0440295	-0.122062	0.0532022
PTE x BDNF(gene)	Frontal Pole (FRP)	-0.0614119	0.0397926	-0.140142	0.0166103
PTE x BDNF(gene)	Superior Frontal Gyrus (SFG)	0.00463833	0.0380472	-0.0743823	0.0736367
PTE x BDNF(gene)	Middle Frontal Gyrus (MFG)	-0.037235	0.0344207	-0.108154	0.0258121
PTE x BDNF(gene)	Inferior Frontal Gyrus (IFG)	-0.00105724	0.0342319	-0.069875	0.0646845
PTE x BDNF(gene)	Precentral Gyrus (PrG)	-0.000967269	0.038397	-0.0790723	0.071017
PTE x BDNF(gene)	Superior Frontal Gyrus (MSFG; medial segment)	-0.0521906	0.0354997	-0.12126	0.0167474
PTE x BDNF(gene)	Supplementary Motor Cortex (SMC)	0.0216802	0.0406277	-0.0598644	0.0997534
PTE x BDNF(gene)	.Medial Frontal Cortex (MFC)	-0.0567857	0.0390192	-0.133417	0.0180815
PTE x BDNF(gene)	Gyrus Rectus (Gre)	-0.0834821	0.0449355	-0.173985	0.00103617
PTE x BDNF(gene)	Subcallosal Area (SCA)	-0.067705	0.0451983	-0.156368	0.0209196
PTE x BDNF(gene)	Precentral Gyrus (MPrG; medial segment)	-0.0863616	0.0432777	-0.175033	-0.00639675
PTE x BDNF(gene)	Anterior Orbital Gyrus (AOrG)	-0.0471622	0.0441187	-0.133173	0.0402913
PTE x BDNF(gene)	Medial Orbital Gyrus (MOrG)	-0.0655768	0.0405064	-0.14125	0.0164546
PTE x BDNF(gene)	Lateral Orbital Gyrus (LOrG)	0.0100163	0.0400262	-0.0711423	0.0843163
PTE x BDNF(gene)	Posterior Orbital Gyrus (POrG)	-0.0138062	0.0407371	-0.0971385	0.0633453
PTE x BDNF(gene)	Frontal Operculum (FO)	-0.0336202	0.0402397	-0.113658	0.0431608
PTE x BDNF(gene)	Central Operculum (CO)	-0.0363537	0.0381746	-0.111681	0.0368838
PTE x BDNF(gene)	Parietal Operculum (PO)	0.0361564	0.0467754	-0.0586339	0.123148
PTE x BDNF(gene)	Anterior Insula (AIns)	-0.0230276	0.0444645	-0.116942	0.0589116
PTE x BDNF(gene)	Posterior Insula (PIns)	-0.0270461	0.0474319	-0.121906	0.0641086
PTE x BDNF(gene)	Temporal Pole (TMP)	-0.0456331	0.048624	-0.145073	0.0435057
PTE x BDNF(gene)	Superior Temporal Gyrus (STG)	0.013491	0.0370158	-0.063371	0.079845
PTE x BDNF(gene)	Middle Temporal Gyrus (MTG)	0.00282568	0.0388883	-0.0787279	0.0732932
PTE x BDNF(gene)	Inferior Temporal Gyrus (ITG)	-0.0329612	0.0492648	-0.134735	0.0587608
PTE x BDNF(gene)	Planum Polare (PP)	-0.0280447	0.0416829	-0.114232	0.0482713
PTE x BDNF(gene)	Transverse Temporal Gyrus (TTG)	0.0713218	0.0425531	-0.0168616	0.146977
PTE x BDNF(gene)	Planum Temporal (PT)	0.0619848	0.0427618	-0.024202	0.140486
PTE x BDNF(gene)	Fusiform Gyrus (FuG)	-0.070101	0.0452524	-0.161586	0.0161669
PTE x BDNF(gene)	Postcentral Gyrus (PoG)	0.0152407	0.0420963	-0.0710109	0.0943438
PTE x BDNF(gene)	Supramarginal Gyrus (SMG)	-0.018721	0.0428009	-0.105328	0.0618432
PTE x BDNF(gene)	Superior Parietal Lobule (SPL)	0.0188561	0.0488201	-0.0823825	0.107985
PTE x BDNF(gene)	Angular Gyrus (AnG)	-0.0243843	0.0397989	-0.106713	0.0469036
PTE x BDNF(gene)	Postcentral Gyrus (MPoG, medial segment)	-0.0176548	0.0472513	-0.114174	0.0739865
PTE x BDNF(gene)	Precuneus (PCu)	0.0133992	0.0450241	-0.0794259	0.0961786
PTE x BDNF(gene)	Superior Occipital Gyrus (SOG)	0.0396289	0.0521153	-0.0676277	0.136721
PTE x BDNF(gene)	Inferior Occipital Gyrus (IOG)	-0.0463841	0.0448471	-0.14118	0.0357946
PTE x BDNF(gene)	Middle Occipital Gyrus (MOG)	-0.0611732	0.045189	-0.152687	0.0252883
PTE x BDNF(gene)	Occipital Pole	-0.0803153	0.0496186	-0.177747	0.0172858
PTE x BDNF(gene)	Occipital Fusiform Gyrus (OFuG)	-0.0441623	0.0481614	-0.142252	0.0446888
PTE x BDNF(gene)	Cuneus (Cun)	0.0190897	0.0483446	-0.0838449	0.105518
PTE x BDNF(gene)	Calcarine Cortex (Calc)	-0.0369105	0.0455539	-0.129703	0.0499538
PTE x BDNF(gene)	Lingual Gyrus (LiG)	-0.00216465	0.0515079	-0.104509	0.095879
PTE x BDNF(gene)	Anterior cingulate gyrus (ACgG)	0.00278281	0.0421377	-0.08082	0.0824348
PTE x BDNF(gene)	Middle cingulate gyrus (MCgG)	-0.0141482	0.0420186	-0.101763	0.0637819
PTE x BDNF(gene)	Posterior cingulate gyrus (PCgG)	0.0245617	0.0428118	-0.0660436	0.103857
PTE x BDNF(gene)	Parahippocampal Gyrus (PHG)	0.041313	0.0469112	-0.053774	0.129633
PTE x BDNF(gene)	Entorhinal Area (Ent)	0.00461318	0.0481174	-0.0933994	0.096701
PTE x BDNF(gene)	Third Ventricle	0.0431556	0.0441082	-0.047952	0.123363
PTE x BDNF(gene)	Fourth Ventricle	0.0666638	0.0556045	-0.049687	0.171343
PTE x BDNF(gene)	Inferior Lateral Ventricles	0.0126728	0.0538894	-0.096413	0.115802
PTE x BDNF(gene)	Lateral Ventricles	0.0742403	0.0561514	-0.0424092	0.174891
PTE x BDNF(gene)	Caudate	0.0187428	0.0502769	-0.0782308	0.11905
PTE x BDNF(gene)	Putamen	-0.0288006	0.0495571	-0.127439	0.0667602
PTE x BDNF(gene)	Thalamus	-0.000270018	0.0475545	-0.0977764	0.0873545
PTE x BDNF(gene)	Basal Forebrain	-0.0655799	0.0397436	-0.145922	0.0121462
PTE x BDNF(gene)	Nucleus Accumbens	-0.0125327	0.0447653	-0.0992734	0.077806
PTE x BDNF(gene)	Pallidum	0.0142322	0.0467145	-0.0801027	0.102232
PTE x BDNF(gene)	Ventral Diencephalon	0.0233019	0.0516033	-0.0814758	0.120631
PTE x BDNF(gene)	Amygdala	0.0376853	0.0447945	-0.0540127	0.122446
PTE x BDNF(gene)	Hippocampus	0.0111967	0.0431576	-0.0754046	0.0928269
PTE x COMT(gene)	Frontal Pole (FRP)	0.105797	0.0418541	0.0166894	0.180694
PTE x COMT(gene)	Superior Frontal Gyrus (SFG)	0.0851909	0.0427512	-0.00424332	0.164329
PTE x COMT(gene)	Middle Frontal Gyrus (MFG)	0.0211103	0.0411319	-0.0612849	0.0990966
PTE x COMT(gene)	Inferior Frontal Gyrus (IFG)	0.103037	0.0371951	0.0240833	0.171989
PTE x COMT(gene)	Precentral Gyrus (PrG)	0.0135338	0.0418204	-0.0700257	0.0945854
PTE x COMT(gene)	Superior Frontal Gyrus (MSFG; medial segment)	0.0542685	0.0399644	-0.0291163	0.130271
PTE x COMT(gene)	Supplementary Motor Cortex (SMC)	-0.0235969	0.0383961	-0.097356	0.0535749
PTE x COMT(gene)	.Medial Frontal Cortex (MFC)	0.0888674	0.0396773	0.00637829	0.163055
PTE x COMT(gene)	Gyrus Rectus (Gre)	0.052008	0.044826	-0.043866	0.133648
PTE x COMT(gene)	Subcallosal Area (SCA)	-0.0752907	0.0421809	-0.157618	0.00957977
PTE x COMT(gene)	Precentral Gyrus (MPrG; medial segment)	0.0740197	0.0404904	-0.0119675	0.149759
PTE x COMT(gene)	Anterior Orbital Gyrus (AOrG)	0.110102	0.0418429	0.024491	0.186873
PTE x COMT(gene)	Medial Orbital Gyrus (MOrG)	0.13755	0.0397221	0.0529413	0.21094
PTE x COMT(gene)	Lateral Orbital Gyrus (LOrG)	0.133134	0.0376966	0.0511275	0.200638
PTE x COMT(gene)	Posterior Orbital Gyrus (POrG)	0.125518	0.0404925	0.0404733	0.201277
PTE x COMT(gene)	Frontal Operculum (FO)	-0.0266007	0.0425844	-0.11054	0.0554779
PTE x COMT(gene)	Central Operculum (CO)	0.0665265	0.0395489	-0.0148608	0.142681
PTE x COMT(gene)	Parietal Operculum (PO)	-0.0453588	0.0449299	-0.135627	0.0402433
PTE x COMT(gene)	Anterior Insula (AIns)	-0.00680462	0.0438211	-0.0969567	0.0749273
PTE x COMT(gene)	Posterior Insula (PIns)	0.0465454	0.0441506	-0.0429259	0.130968
PTE x COMT(gene)	Temporal Pole (TMP)	0.0600508	0.0444034	-0.0260883	0.147614
PTE x COMT(gene)	Superior Temporal Gyrus (STG)	0.0453231	0.0386381	-0.0299734	0.120436
PTE x COMT(gene)	Middle Temporal Gyrus (MTG)	0.0587965	0.0391949	-0.0184123	0.132876
PTE x COMT(gene)	Inferior Temporal Gyrus (ITG)	0.108089	0.0434853	0.0186877	0.188714
PTE x COMT(gene)	Planum Polare (PP)	0.0724391	0.0382753	-0.00447756	0.148363
PTE x COMT(gene)	Transverse Temporal Gyrus (TTG)	-0.0176828	0.0438392	-0.102063	0.069118
PTE x COMT(gene)	Planum Temporal (PT)	-0.034221	0.0414917	-0.117788	0.045969
PTE x COMT(gene)	Fusiform Gyrus (FuG)	0.0960154	0.0404562	0.0137759	0.173852
PTE x COMT(gene)	Postcentral Gyrus (PoG)	0.0286171	0.0391165	-0.0499787	0.106172
PTE x COMT(gene)	Supramarginal Gyrus (SMG)	0.0483013	0.0376249	-0.0275554	0.119642
PTE x COMT(gene)	Superior Parietal Lobule (SPL)	-0.0432025	0.0472731	-0.133069	0.0528879
PTE x COMT(gene)	Angular Gyrus (AnG)	0.0133078	0.0438854	-0.0747885	0.0972853
PTE x COMT(gene)	Postcentral Gyrus (MPoG, medial segment)	0.0109179	0.0476478	-0.0810205	0.103127
PTE x COMT(gene)	Precuneus (PCu)	-0.0210105	0.0416906	-0.100145	0.0626035
PTE x COMT(gene)	Superior Occipital Gyrus (SOG)	-0.00213591	0.049133	-0.0965419	0.0998643
PTE x COMT(gene)	Inferior Occipital Gyrus (IOG)	0.046627	0.0449906	-0.0456978	0.131227
PTE x COMT(gene)	Middle Occipital Gyrus (MOG)	0.0222164	0.0464619	-0.0678438	0.113919
PTE x COMT(gene)	Occipital Pole	0.0512617	0.0459077	-0.0406213	0.140372
PTE x COMT(gene)	Occipital Fusiform Gyrus (OFuG)	0.0715043	0.0429208	-0.0178361	0.148075
PTE x COMT(gene)	Cuneus (Cun)	-0.0405235	0.0491504	-0.134076	0.058339
PTE x COMT(gene)	Calcarine Cortex (Calc)	0.00875387	0.0454969	-0.0809585	0.0985014
PTE x COMT(gene)	Lingual Gyrus (LiG)	0.0674848	0.0402611	-0.0140696	0.14325
PTE x COMT(gene)	Anterior cingulate gyrus (ACgG)	0.0402364	0.0392269	-0.0369394	0.116947
PTE x COMT(gene)	Middle cingulate gyrus (MCgG)	0.0149742	0.0445301	-0.0716767	0.103695
PTE x COMT(gene)	Posterior cingulate gyrus (PCgG)	-0.014765	0.0420088	-0.095151	0.0692405
PTE x COMT(gene)	Parahippocampal Gyrus (PHG)	0.0728438	0.0402978	-0.00469546	0.150882
PTE x COMT(gene)	Entorhinal Area (Ent)	0.065582	0.0429778	-0.0195621	0.149651
PTE x COMT(gene)	Third Ventricle	0.0796797	0.0424742	-0.00922837	0.156659
PTE x COMT(gene)	Fourth Ventricle	0.0350335	0.0476649	-0.0562636	0.130112
PTE x COMT(gene)	Inferior Lateral Ventricles	0.0502674	0.0514047	-0.0479133	0.154243
PTE x COMT(gene)	Lateral Ventricles	0.0187841	0.0481114	-0.0806712	0.110068
PTE x COMT(gene)	Caudate	0.0272896	0.0416138	-0.0574933	0.106898
PTE x COMT(gene)	Putamen	0.0448413	0.0448311	-0.0472347	0.12876
PTE x COMT(gene)	Thalamus	0.0810816	0.0429963	-0.00524937	0.163066
PTE x COMT(gene)	Basal Forebrain	0.0643286	0.0397017	-0.0189234	0.135042
PTE x COMT(gene)	Nucleus Accumbens	0.0696321	0.0414353	-0.0119767	0.151985
PTE x COMT(gene)	Pallidum	0.0282602	0.0472913	-0.0666399	0.119218
PTE x COMT(gene)	Ventral Diencephalon	-0.00279082	0.0477132	-0.0991597	0.0872858
PTE x COMT(gene)	Amygdala	0.0205321	0.0421509	-0.0640081	0.102148
PTE x COMT(gene)	Hippocampus	0.0221463	0.0443173	-0.068887	0.107473
PTE x HTR3A(gene)	Frontal Pole (FRP)	-0.00980096	0.0409327	-0.0908314	0.0680456
PTE x HTR3A(gene)	Superior Frontal Gyrus (SFG)	-0.0141608	0.041257	-0.0957348	0.0655856
PTE x HTR3A(gene)	Middle Frontal Gyrus (MFG)	-0.00498397	0.0383995	-0.079976	0.0668703
PTE x HTR3A(gene)	Inferior Frontal Gyrus (IFG)	0.0328374	0.0345202	-0.0365939	0.0985597
PTE x HTR3A(gene)	Precentral Gyrus (PrG)	-0.0315016	0.0380636	-0.105272	0.0427983
PTE x HTR3A(gene)	Superior Frontal Gyrus (MSFG; medial segment)	0.0219575	0.0347819	-0.0493829	0.0884021
PTE x HTR3A(gene)	Supplementary Motor Cortex (SMC)	0.00850587	0.0372253	-0.0660206	0.0793421
PTE x HTR3A(gene)	.Medial Frontal Cortex (MFC)	-0.00704804	0.0406637	-0.0863756	0.0717126
PTE x HTR3A(gene)	Gyrus Rectus (Gre)	0.0709317	0.0520426	-0.0326191	0.170169
PTE x HTR3A(gene)	Subcallosal Area (SCA)	0.017231	0.0399696	-0.0614926	0.0968097
PTE x HTR3A(gene)	Precentral Gyrus (MPrG; medial segment)	0.0318316	0.032953	-0.0345297	0.0958982
PTE x HTR3A(gene)	Anterior Orbital Gyrus (AOrG)	-0.00603549	0.0429515	-0.0864013	0.0818358
PTE x HTR3A(gene)	Medial Orbital Gyrus (MOrG)	-0.00844127	0.0441546	-0.0959179	0.0786561
PTE x HTR3A(gene)	Lateral Orbital Gyrus (LOrG)	-0.00926136	0.032938	-0.0717228	0.0569595
PTE x HTR3A(gene)	Posterior Orbital Gyrus (POrG)	-0.0567148	0.0321704	-0.118491	0.00481202
PTE x HTR3A(gene)	Frontal Operculum (FO)	-0.00479005	0.0345037	-0.0727523	0.0664643
PTE x HTR3A(gene)	Central Operculum (CO)	0.0104796	0.0377372	-0.0630826	0.0834734
PTE x HTR3A(gene)	Parietal Operculum (PO)	-0.0110631	0.0407961	-0.0898908	0.071459
PTE x HTR3A(gene)	Anterior Insula (AIns)	0.0489087	0.0318824	-0.0142884	0.111709
PTE x HTR3A(gene)	Posterior Insula (PIns)	0.0474736	0.0409867	-0.0341693	0.128799
PTE x HTR3A(gene)	Temporal Pole (TMP)	0.0166372	0.0411412	-0.071532	0.0908944
PTE x HTR3A(gene)	Superior Temporal Gyrus (STG)	0.00777135	0.0419058	-0.0813614	0.0867254
PTE x HTR3A(gene)	Middle Temporal Gyrus (MTG)	0.0622524	0.0417237	-0.0226188	0.141398
PTE x HTR3A(gene)	Inferior Temporal Gyrus (ITG)	-0.0147584	0.0424124	-0.10011	0.0665979
PTE x HTR3A(gene)	Planum Polare (PP)	-0.045035	0.0373714	-0.118418	0.0285758
PTE x HTR3A(gene)	Transverse Temporal Gyrus (TTG)	-0.0199831	0.0337592	-0.0846604	0.0499948
PTE x HTR3A(gene)	Planum Temporal (PT)	-0.013462	0.0367415	-0.0834729	0.0611886
PTE x HTR3A(gene)	Fusiform Gyrus (FuG)	-0.0558519	0.0352553	-0.121924	0.0156858
PTE x HTR3A(gene)	Postcentral Gyrus (PoG)	-0.00894726	0.0391304	-0.0860754	0.0673495
PTE x HTR3A(gene)	Supramarginal Gyrus (SMG)	-0.0603281	0.0369049	-0.127815	0.0187469
PTE x HTR3A(gene)	Superior Parietal Lobule (SPL)	0.00472272	0.0407769	-0.0777145	0.082719
PTE x HTR3A(gene)	Angular Gyrus (AnG)	-0.0260714	0.0383807	-0.100017	0.0494873
PTE x HTR3A(gene)	Postcentral Gyrus (MPoG, medial segment)	-0.0584869	0.043958	-0.140128	0.0330103
PTE x HTR3A(gene)	Precuneus (PCu)	-0.0209196	0.0391318	-0.0941113	0.0597363
PTE x HTR3A(gene)	Superior Occipital Gyrus (SOG)	-0.0514481	0.0374825	-0.123082	0.0247823
PTE x HTR3A(gene)	Inferior Occipital Gyrus (IOG)	-0.00202347	0.0391813	-0.0825685	0.0711792
PTE x HTR3A(gene)	Middle Occipital Gyrus (MOG)	-0.0382613	0.0390571	-0.113139	0.0414908
PTE x HTR3A(gene)	Occipital Pole	-0.038157	0.0442588	-0.123278	0.0471647
PTE x HTR3A(gene)	Occipital Fusiform Gyrus (OFuG)	-0.0276866	0.0386949	-0.0994261	0.0513556
PTE x HTR3A(gene)	Cuneus (Cun)	0.0122069	0.0417651	-0.0707118	0.0926152
PTE x HTR3A(gene)	Calcarine Cortex (Calc)	-0.00707186	0.0422407	-0.0894707	0.0771062
PTE x HTR3A(gene)	Lingual Gyrus (LiG)	-0.000849653	0.0409396	-0.0683361	0.0922449
PTE x HTR3A(gene)	Anterior cingulate gyrus (ACgG)	0.00891235	0.0322676	-0.0502026	0.0764242
PTE x HTR3A(gene)	Middle cingulate gyrus (MCgG)	0.000822052	0.0352142	-0.067361	0.0690241
PTE x HTR3A(gene)	Posterior cingulate gyrus (PCgG)	-0.0428362	0.0434046	-0.127186	0.041171
PTE x HTR3A(gene)	Parahippocampal Gyrus (PHG)	-0.0643934	0.0443271	-0.145691	0.029159
PTE x HTR3A(gene)	Entorhinal Area (Ent)	-0.0301143	0.044514	-0.116867	0.0577285
PTE x HTR3A(gene)	Third Ventricle	-0.0266119	0.0471456	-0.119495	0.0639674
PTE x HTR3A(gene)	Fourth Ventricle	-0.0654386	0.042967	-0.147731	0.0232405
PTE x HTR3A(gene)	Inferior Lateral Ventricles	-0.0200382	0.0450523	-0.103864	0.0719425
PTE x HTR3A(gene)	Lateral Ventricles	-0.112012	0.0424234	-0.19488	-0.0280445
PTE x HTR3A(gene)	Caudate	-0.0342101	0.04554	-0.122182	0.0577136
PTE x HTR3A(gene)	Putamen	0.0410079	0.0352012	-0.0278192	0.110414
PTE x HTR3A(gene)	Thalamus	-0.00969015	0.0453443	-0.101263	0.0783337
PTE x HTR3A(gene)	Basal Forebrain	-0.0180827	0.0462498	-0.105567	0.0730169
PTE x HTR3A(gene)	Nucleus Accumbens	0.0343638	0.050332	-0.0624103	0.134163
PTE x HTR3A(gene)	Pallidum	0.0571496	0.0422021	-0.0200168	0.144217
PTE x HTR3A(gene)	Ventral Diencephalon	-0.0512077	0.0458241	-0.142821	0.0412553
PTE x HTR3A(gene)	Amygdala	-0.0259353	0.0423485	-0.113555	0.0538427
PTE x HTR3A(gene)	Hippocampus	-0.0589094	0.0389973	-0.130032	0.0246574
PTE x DRD2(gene)	Frontal Pole (FRP)	-0.0010293	0.0523663	-0.102183	0.0998947
PTE x DRD2(gene)	Superior Frontal Gyrus (SFG)	0.0735255	0.0456082	-0.0191442	0.158737
PTE x DRD2(gene)	Middle Frontal Gyrus (MFG)	-0.0188947	0.0366181	-0.0871591	0.0557733
PTE x DRD2(gene)	Inferior Frontal Gyrus (IFG)	0.0153693	0.0372836	-0.0574703	0.0896475
PTE x DRD2(gene)	Precentral Gyrus (PrG)	0.0627988	0.0427414	-0.0281102	0.141506
PTE x DRD2(gene)	Superior Frontal Gyrus (MSFG; medial segment)	0.0103678	0.0406138	-0.0718244	0.0883924
PTE x DRD2(gene)	Supplementary Motor Cortex (SMC)	0.0286138	0.0406681	-0.051968	0.110518
PTE x DRD2(gene)	.Medial Frontal Cortex (MFC)	-0.0803263	0.0387564	-0.152526	-0.00245431
PTE x DRD2(gene)	Gyrus Rectus (Gre)	-0.068664	0.0465966	-0.161432	0.022129
PTE x DRD2(gene)	Subcallosal Area (SCA)	0.0821073	0.0465834	-0.0134075	0.16932
PTE x DRD2(gene)	Precentral Gyrus (MPrG; medial segment)	-0.00642137	0.0469467	-0.106548	0.0775989
PTE x DRD2(gene)	Anterior Orbital Gyrus (AOrG)	-0.011038	0.0447348	-0.0996034	0.0765855
PTE x DRD2(gene)	Medial Orbital Gyrus (MOrG)	-0.0522491	0.0443747	-0.142308	0.0298675
PTE x DRD2(gene)	Lateral Orbital Gyrus (LOrG)	-0.0267818	0.0407471	-0.106559	0.053458
PTE x DRD2(gene)	Posterior Orbital Gyrus (POrG)	-0.109875	0.0417524	-0.192179	-0.0291008
PTE x DRD2(gene)	Frontal Operculum (FO)	-0.0283845	0.0410461	-0.10212	0.0549292
PTE x DRD2(gene)	Central Operculum (CO)	0.0125423	0.0390188	-0.0622467	0.0905325
PTE x DRD2(gene)	Parietal Operculum (PO)	-0.0386251	0.0447227	-0.127483	0.0475869
PTE x DRD2(gene)	Anterior Insula (AIns)	-0.0568784	0.0433653	-0.140708	0.0300131
PTE x DRD2(gene)	Posterior Insula (PIns)	-0.0374839	0.0432779	-0.118078	0.0530842
PTE x DRD2(gene)	Temporal Pole (TMP)	-0.0263008	0.0482824	-0.120172	0.0691557
PTE x DRD2(gene)	Superior Temporal Gyrus (STG)	0.00454645	0.0378919	-0.0711015	0.0772159
PTE x DRD2(gene)	Middle Temporal Gyrus (MTG)	0.0475962	0.0416103	-0.037856	0.124591
PTE x DRD2(gene)	Inferior Temporal Gyrus (ITG)	0.0126479	0.044952	-0.0748671	0.0986549
PTE x DRD2(gene)	Planum Polare (PP)	-0.00680954	0.0375243	-0.0785844	0.0686709
PTE x DRD2(gene)	Transverse Temporal Gyrus (TTG)	0.0222039	0.0483464	-0.0740769	0.113237
PTE x DRD2(gene)	Planum Temporal (PT)	0.0181314	0.0394802	-0.0628422	0.0918599
PTE x DRD2(gene)	Fusiform Gyrus (FuG)	-0.0647713	0.042239	-0.140257	0.0282884
PTE x DRD2(gene)	Postcentral Gyrus (PoG)	-0.00331308	0.0382117	-0.0759581	0.0754432
PTE x DRD2(gene)	Supramarginal Gyrus (SMG)	-0.0258945	0.0364688	-0.0927153	0.0499365
PTE x DRD2(gene)	Superior Parietal Lobule (SPL)	0.015551	0.0446605	-0.0751177	0.0996289
PTE x DRD2(gene)	Angular Gyrus (AnG)	-0.065328	0.0433228	-0.146235	0.0232817
PTE x DRD2(gene)	Postcentral Gyrus (MPoG, medial segment)	-0.0219148	0.0444351	-0.108635	0.0661924
PTE x DRD2(gene)	Precuneus (PCu)	0.0117263	0.0372785	-0.0610324	0.0855116
PTE x DRD2(gene)	Superior Occipital Gyrus (SOG)	-0.0337805	0.0434506	-0.117334	0.0515107
PTE x DRD2(gene)	Inferior Occipital Gyrus (IOG)	0.092193	0.0460215	-0.000841805	0.176457
PTE x DRD2(gene)	Middle Occipital Gyrus (MOG)	-0.0389156	0.041756	-0.113194	0.0503725
PTE x DRD2(gene)	Occipital Pole	0.044604	0.0488845	-0.0541269	0.137797
PTE x DRD2(gene)	Occipital Fusiform Gyrus (OFuG)	-0.0126368	0.045885	-0.099997	0.0820326
PTE x DRD2(gene)	Cuneus (Cun)	0.025934	0.0399373	-0.0531006	0.100936
PTE x DRD2(gene)	Calcarine Cortex (Calc)	0.026954	0.0423876	-0.0629208	0.104165
PTE x DRD2(gene)	Lingual Gyrus (LiG)	0.00132421	0.0385733	-0.0715297	0.0797855
PTE x DRD2(gene)	Anterior cingulate gyrus (ACgG)	-0.0805144	0.0445777	-0.167099	0.00852058
PTE x DRD2(gene)	Middle cingulate gyrus (MCgG)	-0.00572967	0.0426168	-0.0903	0.0748834
PTE x DRD2(gene)	Posterior cingulate gyrus (PCgG)	-0.0063247	0.0383963	-0.0823435	0.0690915
PTE x DRD2(gene)	Parahippocampal Gyrus (PHG)	-0.0878962	0.0436211	-0.16428	0.00803642
PTE x DRD2(gene)	Entorhinal Area (Ent)	-0.0971923	0.0506825	-0.18911	0.0092992
PTE x DRD2(gene)	Third Ventricle	-0.0383742	0.0417486	-0.119228	0.0444786
PTE x DRD2(gene)	Fourth Ventricle	0.0272938	0.0440511	-0.0558552	0.116793
PTE x DRD2(gene)	Inferior Lateral Ventricles	0.0288112	0.0485053	-0.0730964	0.120026
PTE x DRD2(gene)	Lateral Ventricles	-0.00375007	0.0459512	-0.0968316	0.0852276
PTE x DRD2(gene)	Caudate	0.0209835	0.0426746	-0.0608308	0.106708
PTE x DRD2(gene)	Putamen	0.00788477	0.0435499	-0.0754902	0.096874
PTE x DRD2(gene)	Thalamus	0.00129259	0.0493365	-0.0947505	0.0993831
PTE x DRD2(gene)	Basal Forebrain	-0.0971489	0.040573	-0.174964	-0.0165435
PTE x DRD2(gene)	Nucleus Accumbens	-0.0884136	0.0487627	-0.18253	0.00695616
PTE x DRD2(gene)	Pallidum	0.00946032	0.046506	-0.0807608	0.0995799
PTE x DRD2(gene)	Ventral Diencephalon	-0.016619	0.0470611	-0.102283	0.0835542
PTE x DRD2(gene)	Amygdala	-0.0983029	0.0439749	-0.185444	-0.0107308
PTE x DRD2(gene)	Hippocampus	-0.0619326	0.0439757	-0.15233	0.022604
PTE x NR3C1(gene)	Frontal Pole (FRP)	0.0351018	0.0410727	-0.0532513	0.109897
PTE x NR3C1(gene)	Superior Frontal Gyrus (SFG)	0.0450162	0.0384129	-0.0394184	0.111963
PTE x NR3C1(gene)	Middle Frontal Gyrus (MFG)	0.0320556	0.0340612	-0.0391117	0.0944582
PTE x NR3C1(gene)	Inferior Frontal Gyrus (IFG)	-0.00856418	0.0356676	-0.0842811	0.0557902
PTE x NR3C1(gene)	Precentral Gyrus (PrG)	0.0212648	0.0412665	-0.067582	0.0932544
PTE x NR3C1(gene)	Superior Frontal Gyrus (MSFG; medial segment)	0.0129042	0.0370349	-0.0583524	0.084931
PTE x NR3C1(gene)	Supplementary Motor Cortex (SMC)	0.0384477	0.0450999	-0.0636887	0.11713
PTE x NR3C1(gene)	.Medial Frontal Cortex (MFC)	0.0373467	0.0396962	-0.0475065	0.107338
PTE x NR3C1(gene)	Gyrus Rectus (Gre)	-0.085728	0.0402104	-0.158133	0.000251451
PTE x NR3C1(gene)	Subcallosal Area (SCA)	-0.0893093	0.0438864	-0.178839	-0.00856815
PTE x NR3C1(gene)	Precentral Gyrus (MPrG; medial segment)	-0.022409	0.0425735	-0.102113	0.0648247
PTE x NR3C1(gene)	Anterior Orbital Gyrus (AOrG)	-0.0172117	0.0474783	-0.120785	0.0633108
PTE x NR3C1(gene)	Medial Orbital Gyrus (MOrG)	-0.0132779	0.0401535	-0.0984322	0.0588931
PTE x NR3C1(gene)	Lateral Orbital Gyrus (LOrG)	0.0301909	0.0350895	-0.042962	0.0934618
PTE x NR3C1(gene)	Posterior Orbital Gyrus (POrG)	0.0242993	0.0365924	-0.0489126	0.0942283
PTE x NR3C1(gene)	Frontal Operculum (FO)	0.0404332	0.0401129	-0.0452228	0.11204
PTE x NR3C1(gene)	Central Operculum (CO)	-0.0062039	0.0336717	-0.0742488	0.0580945
PTE x NR3C1(gene)	Parietal Operculum (PO)	-0.0466943	0.0442277	-0.1302	0.0438551
PTE x NR3C1(gene)	Anterior Insula (AIns)	0.0149954	0.0457461	-0.0747274	0.106989
PTE x NR3C1(gene)	Posterior Insula (PIns)	0.0026718	0.0541492	-0.108138	0.101454
PTE x NR3C1(gene)	Temporal Pole (TMP)	0.0560174	0.0480535	-0.0445915	0.142739
PTE x NR3C1(gene)	Superior Temporal Gyrus (STG)	0.017707	0.0409947	-0.0617918	0.0978643
PTE x NR3C1(gene)	Middle Temporal Gyrus (MTG)	0.00781827	0.0374069	-0.0686476	0.0779884
PTE x NR3C1(gene)	Inferior Temporal Gyrus (ITG)	0.0435316	0.0435574	-0.0437233	0.124299
PTE x NR3C1(gene)	Planum Polare (PP)	0.0155085	0.042164	-0.0664669	0.0992438
PTE x NR3C1(gene)	Transverse Temporal Gyrus (TTG)	-0.0249908	0.0446686	-0.108773	0.0651872
PTE x NR3C1(gene)	Planum Temporal (PT)	0.00381149	0.0423332	-0.0746917	0.0926948
PTE x NR3C1(gene)	Fusiform Gyrus (FuG)	0.0200757	0.0419209	-0.0636139	0.100837
PTE x NR3C1(gene)	Postcentral Gyrus (PoG)	-0.0172377	0.0350389	-0.0870322	0.0489653
PTE x NR3C1(gene)	Supramarginal Gyrus (SMG)	-0.00919979	0.0374717	-0.0863673	0.0626867
PTE x NR3C1(gene)	Superior Parietal Lobule (SPL)	0.00408403	0.0397968	-0.0773475	0.0804571
PTE x NR3C1(gene)	Angular Gyrus (AnG)	-0.000935431	0.0412033	-0.0908041	0.0729999
PTE x NR3C1(gene)	Postcentral Gyrus (MPoG, medial segment)	-0.0812066	0.0511079	-0.184787	0.0140825
PTE x NR3C1(gene)	Precuneus (PCu)	-0.012967	0.038567	-0.0899455	0.0618459
PTE x NR3C1(gene)	Superior Occipital Gyrus (SOG)	0.00795846	0.0453709	-0.0873081	0.0910369
PTE x NR3C1(gene)	Inferior Occipital Gyrus (IOG)	-0.00602083	0.0432787	-0.085722	0.0822265
PTE x NR3C1(gene)	Middle Occipital Gyrus (MOG)	0.0111782	0.0464088	-0.0846645	0.0959727
PTE x NR3C1(gene)	Occipital Pole	-0.012113	0.0463474	-0.103641	0.0776689
PTE x NR3C1(gene)	Occipital Fusiform Gyrus (OFuG)	-0.0375032	0.0444505	-0.130621	0.0442709
PTE x NR3C1(gene)	Cuneus (Cun)	0.035541	0.0454385	-0.058529	0.121206
PTE x NR3C1(gene)	Calcarine Cortex (Calc)	0.0310206	0.0404664	-0.0500577	0.108035
PTE x NR3C1(gene)	Lingual Gyrus (LiG)	0.0183374	0.0424166	-0.0695643	0.0951111
PTE x NR3C1(gene)	Anterior cingulate gyrus (ACgG)	-0.0128999	0.0425985	-0.106089	0.0624059
PTE x NR3C1(gene)	Middle cingulate gyrus (MCgG)	-0.0165189	0.0439263	-0.110789	0.067778
PTE x NR3C1(gene)	Posterior cingulate gyrus (PCgG)	-0.0392492	0.0383479	-0.118799	0.0334164
PTE x NR3C1(gene)	Parahippocampal Gyrus (PHG)	0.0963284	0.0434466	0.00243016	0.171847
PTE x NR3C1(gene)	Entorhinal Area (Ent)	0.0377116	0.0419487	-0.0437513	0.120763
PTE x NR3C1(gene)	Third Ventricle	0.0276342	0.0388778	-0.0473923	0.104926
PTE x NR3C1(gene)	Fourth Ventricle	0.0370271	0.049766	-0.0675773	0.129402
PTE x NR3C1(gene)	Inferior Lateral Ventricles	0.0432336	0.0506425	-0.0633624	0.139048
PTE x NR3C1(gene)	Lateral Ventricles	0.0586447	0.0497358	-0.0380135	0.157382
PTE x NR3C1(gene)	Caudate	-0.00653574	0.0460148	-0.102436	0.0782798
PTE x NR3C1(gene)	Putamen	-0.0196679	0.0422872	-0.103604	0.0625896
PTE x NR3C1(gene)	Thalamus	-0.00329124	0.0461255	-0.102805	0.079005
PTE x NR3C1(gene)	Basal Forebrain	0.0209788	0.03751	-0.0566504	0.0908814
PTE x NR3C1(gene)	Nucleus Accumbens	0.0134647	0.0411269	-0.0724641	0.0925314
PTE x NR3C1(gene)	Pallidum	0.0202082	0.0481493	-0.0839436	0.107673
PTE x NR3C1(gene)	Ventral Diencephalon	0.0221134	0.0518019	-0.0847739	0.116349
PTE x NR3C1(gene)	Amygdala	0.082826	0.0415389	0.0052999	0.166768
PTE x NR3C1(gene)	Hippocampus	0.0671735	0.0381378	-0.0121389	0.140953
PTE x OXTR(gene)	Frontal Pole (FRP)	0.00728114	0.0460864	-0.085108	0.0958436
PTE x OXTR(gene)	Superior Frontal Gyrus (SFG)	-0.0345409	0.0388421	-0.106142	0.0460758
PTE x OXTR(gene)	Middle Frontal Gyrus (MFG)	0.0276603	0.0342956	-0.0414921	0.0936157
PTE x OXTR(gene)	Inferior Frontal Gyrus (IFG)	-0.0176068	0.0358355	-0.0871125	0.0538247
PTE x OXTR(gene)	Precentral Gyrus (PrG)	0.00853184	0.036521	-0.0638066	0.0804285
PTE x OXTR(gene)	Superior Frontal Gyrus (MSFG; medial segment)	0.0264348	0.0403703	-0.052474	0.104943
PTE x OXTR(gene)	Supplementary Motor Cortex (SMC)	-0.0377234	0.0393779	-0.113629	0.0407063
PTE x OXTR(gene)	.Medial Frontal Cortex (MFC)	0.0123372	0.0389155	-0.0643034	0.087238
PTE x OXTR(gene)	Gyrus Rectus (Gre)	0.0289689	0.042195	-0.0556959	0.110483
PTE x OXTR(gene)	Subcallosal Area (SCA)	-0.0288511	0.0451485	-0.117477	0.0593268
PTE x OXTR(gene)	Precentral Gyrus (MPrG; medial segment)	0.0284836	0.0437873	-0.0581048	0.112945
PTE x OXTR(gene)	Anterior Orbital Gyrus (AOrG)	0.0278721	0.0397089	-0.0507181	0.104541
PTE x OXTR(gene)	Medial Orbital Gyrus (MOrG)	-0.0515823	0.0405893	-0.129457	0.0307076
PTE x OXTR(gene)	Lateral Orbital Gyrus (LOrG)	0.0294834	0.0374559	-0.0464559	0.100825
PTE x OXTR(gene)	Posterior Orbital Gyrus (POrG)	-0.038392	0.038752	-0.113609	0.0383864
PTE x OXTR(gene)	Frontal Operculum (FO)	-0.0468936	0.0425431	-0.12807	0.0392752
PTE x OXTR(gene)	Central Operculum (CO)	0.0271543	0.0381554	-0.0443124	0.10641
PTE x OXTR(gene)	Parietal Operculum (PO)	-0.0237936	0.0430112	-0.106348	0.0642594
PTE x OXTR(gene)	Anterior Insula (AIns)	-0.114743	0.0458075	-0.198459	-0.0167966
PTE x OXTR(gene)	Posterior Insula (PIns)	-0.037056	0.0442791	-0.12024	0.0552198
PTE x OXTR(gene)	Temporal Pole (TMP)	-0.00224325	0.0464353	-0.0942529	0.0887537
PTE x OXTR(gene)	Superior Temporal Gyrus (STG)	0.0165308	0.0381043	-0.0595524	0.0892524
PTE x OXTR(gene)	Middle Temporal Gyrus (MTG)	-0.0124396	0.0402196	-0.0916757	0.0652851
PTE x OXTR(gene)	Inferior Temporal Gyrus (ITG)	-0.047712	0.044888	-0.134568	0.0430924
PTE x OXTR(gene)	Planum Polare (PP)	-0.00489529	0.0402996	-0.0830745	0.0787455
PTE x OXTR(gene)	Transverse Temporal Gyrus (TTG)	-0.0385862	0.042943	-0.115331	0.0500752
PTE x OXTR(gene)	Planum Temporal (PT)	-0.0530804	0.0405766	-0.128318	0.0294992
PTE x OXTR(gene)	Fusiform Gyrus (FuG)	0.0240443	0.0401831	-0.0553703	0.10266
PTE x OXTR(gene)	Postcentral Gyrus (PoG)	0.0418824	0.0383691	-0.0371962	0.112188
PTE x OXTR(gene)	Supramarginal Gyrus (SMG)	0.053599	0.0374273	-0.0192512	0.127813
PTE x OXTR(gene)	Superior Parietal Lobule (SPL)	0.00236375	0.0416664	-0.0791105	0.0839815
PTE x OXTR(gene)	Angular Gyrus (AnG)	0.0896151	0.038393	0.00944567	0.159341
PTE x OXTR(gene)	Postcentral Gyrus (MPoG, medial segment)	-0.0282592	0.0541643	-0.130131	0.083422
PTE x OXTR(gene)	Precuneus (PCu)	0.0728946	0.0395732	-0.00655261	0.14883
PTE x OXTR(gene)	Superior Occipital Gyrus (SOG)	0.0252956	0.0447668	-0.0645733	0.112286
PTE x OXTR(gene)	Inferior Occipital Gyrus (IOG)	0.0373419	0.0417436	-0.0466022	0.115864
PTE x OXTR(gene)	Middle Occipital Gyrus (MOG)	0.0848356	0.0377852	0.00384323	0.153516
PTE x OXTR(gene)	Occipital Pole	0.0999912	0.0481766	-0.00383892	0.187098
PTE x OXTR(gene)	Occipital Fusiform Gyrus (OFuG)	0.0436575	0.0438544	-0.0409407	0.132603
PTE x OXTR(gene)	Cuneus (Cun)	0.0572517	0.0423469	-0.0312156	0.135493
PTE x OXTR(gene)	Calcarine Cortex (Calc)	0.109792	0.0430001	0.0191034	0.186496
PTE x OXTR(gene)	Lingual Gyrus (LiG)	0.0450056	0.0408595	-0.0396584	0.122129
PTE x OXTR(gene)	Anterior cingulate gyrus (ACgG)	-0.0061125	0.0423902	-0.0908488	0.0740365
PTE x OXTR(gene)	Middle cingulate gyrus (MCgG)	0.0171477	0.0383263	-0.0593254	0.0908734
PTE x OXTR(gene)	Posterior cingulate gyrus (PCgG)	0.0635676	0.0432748	-0.0223062	0.146545
PTE x OXTR(gene)	Parahippocampal Gyrus (PHG)	0.0492085	0.0441448	-0.0386015	0.135388
PTE x OXTR(gene)	Entorhinal Area (Ent)	0.0774636	0.0455601	-0.0131453	0.16545
PTE x OXTR(gene)	Third Ventricle	0.0650587	0.0454968	-0.0283918	0.149252
PTE x OXTR(gene)	Fourth Ventricle	0.0251619	0.0531028	-0.0788087	0.124838
PTE x OXTR(gene)	Inferior Lateral Ventricles	-0.00348558	0.04919	-0.10215	0.093145
PTE x OXTR(gene)	Lateral Ventricles	-0.0192909	0.0544547	-0.123429	0.091899
PTE x OXTR(gene)	Caudate	-0.034504	0.0456743	-0.129009	0.0505492
PTE x OXTR(gene)	Putamen	-0.0748715	0.0441996	-0.163006	0.0122453
PTE x OXTR(gene)	Thalamus	-0.0117617	0.0392443	-0.089633	0.0638741
PTE x OXTR(gene)	Basal Forebrain	0.036609	0.0384077	-0.0456965	0.106823
PTE x OXTR(gene)	Nucleus Accumbens	-0.0108376	0.0450052	-0.105559	0.0705071
PTE x OXTR(gene)	Pallidum	-0.0187975	0.0467243	-0.108819	0.0738008
PTE x OXTR(gene)	Ventral Diencephalon	0.0349553	0.0476476	-0.0674272	0.118798
PTE x OXTR(gene)	Amygdala	0.0226489	0.0446111	-0.0668696	0.106003
PTE x OXTR(gene)	Hippocampus	0.0312739	0.0442019	-0.0594866	0.113482
